# Supplementary material for: Enantioselective nickel-catalyzed arylative and alkenylative intramolecular 1,2-allylations of tethered allene–ketones
Source: Chem Sci. 2020 Jan 21;11(9):2401–6. doi: 10.1039/c9sc05246a (PMC8157472; doi:10.1039/c9sc05246a)
Supplement: SC-011-C9SC05246A-s002 [file SC-011-C9SC05246A-s002.cif]

# Electronic Supplementary Material (ESI) for Chemical Science.
# This journal is © The Royal Society of Chemistry 2020

####################################################################### 
# 
# This file contains crystal structure data downloaded from the 
# Cambridge Structural Database (CSD) hosted by the Cambridge 
# Crystallographic Data Centre (CCDC).
# 
# Full information about CCDC data access policies and citation 
# guidelines are available at http://www.ccdc.cam.ac.uk/access/V1 
# 
# Audit and citation data items may have been added by the CCDC. 
# Please retain this information to preserve the provenance of 
# this file and to allow appropriate attribution of the data. 
# 
#######################################################################

data_tlnnlj
_database_code_depnum_ccdc_archive 'CCDC 1945864'
loop_
_audit_author_name
_audit_author_address
'Stephen P. Argent'
;University of Nottingham
United Kingdom
;
_audit_update_record             
;
2019-08-07 deposited with the CCDC.	2020-01-21 downloaded from the CCDC.
;
_nottingham_internal_coll_name   TLNNLJ
_nottingham_internal_coll_number 17440
_nottingham_internal_coll_client TLNN/HWL
_nottingham_internal_coll_type   custom
_nottingham_internal_coll_frame_method '\w scans'
_nottingham_internal_coll_frame_time '1.00, 2.00'
_nottingham_internal_coll_frame_width 1.00
_nottingham_internal_coll_user   pczwl
_nottingham_internal_coll_date   15/12/2017
_nottingham_internal_coll_location NOTTS
_nottingham_internal_coll_instrument 'GVA, PL13110002'
_nottingham_internal_NCS_number  ?
_nottingham_internal_process_date 23/01/2018
_nottingham_internal_process_user pczwl
_nottingham_internal_solution_date 21/3/2018
_nottingham_internal_solution_user pczwl
_nottingham_internal_refinement_date 23/3/2018
_nottingham_internal_refinement_user pczwl
_nottingham_internal_self_archive_date ?
_nottingham_internal_self_validation_date ?
_nottingham_internal_self_validation_user ?
_nottingham_internal_validation_date 24/4/2018
_nottingham_internal_validation_user pczwl
_nottingham_internal_archive_date 24/4/2018
_refine_special_details          ?
_audit_creation_date             2018-04-24
_audit_creation_method           
;
Olex2 1.2
(compiled 2018.04.18 svn.r3501 for OlexSys, GUI svn.r5488)
;
_shelx_SHELXL_version_number     2018/3
_chemical_name_common            ?
_chemical_name_systematic        ?
_chemical_formula_moiety         'C25 H23 N O3'
_chemical_formula_sum            'C25 H23 N O3'
_chemical_formula_weight         385.44
_chemical_absolute_configuration ad
_chemical_melting_point          ?
_chemical_oxdiff_formula         'C25 H25 N O3'
_chemical_oxdiff_usercomment     
'TLNNLJ #17440 GVA-1357 IN FOMBLIN FILM ON A MICROMOUNT FOR TLNN/HWL'
loop_
_atom_type_symbol
_atom_type_description
_atom_type_scat_dispersion_real
_atom_type_scat_dispersion_imag
_atom_type_scat_source
C C 0.0181 0.0091 'International Tables Vol C Tables 4.2.6.8 and 6.1.1.4'
H H 0.0000 0.0000 'International Tables Vol C Tables 4.2.6.8 and 6.1.1.4'
N N 0.0311 0.0180 'International Tables Vol C Tables 4.2.6.8 and 6.1.1.4'
O O 0.0492 0.0322 'International Tables Vol C Tables 4.2.6.8 and 6.1.1.4'

_shelx_space_group_comment       
;
The symmetry employed for this shelxl refinement is uniquely defined
by the following loop, which should always be used as a source of
symmetry information in preference to the above space-group names.
They are only intended as comments.
;
_space_group_crystal_system      monoclinic
_space_group_IT_number           4
_space_group_name_H-M_alt        'P 1 21 1'
_space_group_name_Hall           'P 2yb'
loop_
_space_group_symop_operation_xyz
'x, y, z'
'-x, y+1/2, -z'

_cell_length_a                   12.77764(17)
_cell_length_b                   5.95718(5)
_cell_length_c                   12.86001(11)
_cell_angle_alpha                90
_cell_angle_beta                 100.5460(10)
_cell_angle_gamma                90
_cell_volume                     962.353(17)
_cell_formula_units_Z            2
_cell_measurement_reflns_used    29868
_cell_measurement_temperature    120(2)
_cell_measurement_theta_max      73.9310
_cell_measurement_theta_min      3.4730
_shelx_estimated_absorpt_T_max   ?
_shelx_estimated_absorpt_T_min   ?
_exptl_absorpt_coefficient_mu    0.696
_exptl_absorpt_correction_T_max  1.000
_exptl_absorpt_correction_T_min  0.479
_exptl_absorpt_correction_type   gaussian
_exptl_absorpt_process_details   
;
CrysAlisPro 1.171.38.46 (Rigaku Oxford Diffraction, 2015)
Numerical absorption correction based on gaussian integration over
			a multifaceted crystal model
Empirical absorption correction using spherical harmonics,
 implemented in SCALE3 ABSPACK scaling algorithm.
;
_exptl_absorpt_special_details   ?
_exptl_crystal_colour            'clear colourless'
_exptl_crystal_colour_lustre     clear
_exptl_crystal_colour_modifier   .
_exptl_crystal_colour_primary    colourless
_exptl_crystal_density_diffrn    1.330
_exptl_crystal_density_meas      ?
_exptl_crystal_density_method    ?
_exptl_crystal_description       plank
_exptl_crystal_F_000             408
loop_
_exptl_crystal_face_index_h
_exptl_crystal_face_index_k
_exptl_crystal_face_index_l
_exptl_crystal_face_perp_dist
1 0 0 0.0458
-1 0 0 0.0418
0 0 -1 0.0366
0 0 1 0.0496
0 2 1 0.3117
0 -2 -1 0.3059
-5 -3 -1 0.2395

_exptl_crystal_size_max          0.655
_exptl_crystal_size_mid          0.105
_exptl_crystal_size_min          0.086
loop_
_exptl_oxdiff_crystal_face_indexfrac_h
_exptl_oxdiff_crystal_face_indexfrac_k
_exptl_oxdiff_crystal_face_indexfrac_l
_exptl_oxdiff_crystal_face_x
_exptl_oxdiff_crystal_face_y
_exptl_oxdiff_crystal_face_z
1.0002 0.0000 -0.0003 0.0439 0.0043 -0.1144
-1.0002 -0.0000 0.0003 -0.0439 -0.0043 0.1144
-0.0005 -0.0000 -0.9989 -0.0097 -0.1203 0.0156
0.0005 0.0000 0.9989 0.0097 0.1203 -0.0156
0.0018 1.9987 0.9975 -0.4729 0.1353 -0.2001
-0.0018 -1.9987 -0.9975 0.4729 -0.1353 0.2001
-5.0036 -2.9982 -0.9955 0.4948 -0.1645 0.8646

_exptl_transmission_factor_max   ?
_exptl_transmission_factor_min   ?
_diffrn_reflns_av_R_equivalents  0.0654
_diffrn_reflns_av_unetI/netI     0.0252
_diffrn_reflns_Laue_measured_fraction_full 1.000
_diffrn_reflns_Laue_measured_fraction_max 0.995
_diffrn_reflns_limit_h_max       15
_diffrn_reflns_limit_h_min       -15
_diffrn_reflns_limit_k_max       7
_diffrn_reflns_limit_k_min       -7
_diffrn_reflns_limit_l_max       16
_diffrn_reflns_limit_l_min       -16
_diffrn_reflns_number            36932
_diffrn_reflns_point_group_measured_fraction_full 1.000
_diffrn_reflns_point_group_measured_fraction_max 0.990
_diffrn_reflns_theta_full        67.684
_diffrn_reflns_theta_max         73.987
_diffrn_reflns_theta_min         3.496
_diffrn_ambient_environment      N~2~
_diffrn_ambient_temperature      120(2)
_diffrn_crystal_treatment        'flash frozen in gaseous N2'
_diffrn_detector                 'CCD area detector'
_diffrn_detector_area_resol_mean 4.2207
_diffrn_detector_type            'Agilent Diffraction Titan S2 detector'
_diffrn_measured_fraction_theta_full 1.000
_diffrn_measured_fraction_theta_max 0.995
_diffrn_measurement_details      
;
List of Runs (angles in degrees, time in seconds):

  # Type    Start    End  Width  t~exp~   \w     \q     \k     \f   Frames
#--------------------------------------------------------------------------
  1  \w    -67.00  27.00   1.00    1.00    --  -42.81  57.00-180.00   94
  2  \w    -50.00  28.00   1.00    1.00    --  -42.81  38.00  90.00   78
  3  \w     12.00 115.00   1.00    1.00    --   42.81  77.00-150.00  103
  4  \w     20.00 113.00   1.00    1.00    --   42.81  38.00 -30.00   93
  5  \w     32.00 121.00   1.00    2.00    --  103.32-125.00   0.00   89
  6  \w     35.00  98.00   1.00    2.00    --  103.32 -45.00-150.00   63
  7  \w     31.00  90.00   1.00    2.00    --  103.32 -30.00  60.00   59
  8  \w     31.00  90.00   1.00    2.00    --  103.32 -30.00  90.00   59
  9  \w     23.00 109.00   1.00    2.00    --  103.32 -95.00 123.00   86
 10  \w     80.00 176.00   1.00    2.00    --  103.32  30.00  30.00   96
 11  \w     67.00 178.00   1.00    2.00    --  103.32  15.00 120.00  111
 12  \w     78.00 173.00   1.00    2.00    --  103.32  61.00 150.00   95
 13  \w     31.00  90.00   1.00    2.00    --  103.32 -30.00-180.00   59
 14  \w     80.00 176.00   1.00    2.00    --  103.32  30.00   0.00   96
 15  \w     31.00  90.00   1.00    2.00    --  103.32 -30.00-150.00   59
 16  \w     22.00 109.00   1.00    2.00    --  103.32 -94.00-150.00   87
 17  \w    -50.00  28.00   1.00    1.00    --  -42.81  38.00   0.00   78
 18  \w    -96.00  -2.00   1.00    1.00    --  -42.81 125.00-150.00   94
 19  \w     12.00 115.00   1.00    1.00    --   42.81  77.00 -30.00  103
 20  \w     19.00 112.00   1.00    1.00    --   42.81  57.00 150.00   93
 21  \w     12.00 115.00   1.00    1.00    --   42.81  77.00  60.00  103
 22  \w     35.00  98.00   1.00    2.00    --  103.32 -45.00 -30.00   63
 23  \w     22.00 109.00   1.00    2.00    --  103.32 -94.00  30.00   87
 24  \w     80.00 176.00   1.00    2.00    --  103.32  30.00-120.00   96
 25  \w     73.00 175.00   1.00    2.00    --  103.32  77.00  30.00  102
 26  \w     73.00 175.00   1.00    2.00    --  103.32  77.00  90.00  102
 27  \w     78.00 173.00   1.00    2.00    --  103.32  61.00-180.00   95
 28  \w     78.00 173.00   1.00    2.00    --  103.32  61.00-120.00   95
 29  \w     78.00 173.00   1.00    2.00    --  103.32  61.00 -60.00   95
 30  \w     73.00 175.00   1.00    2.00    --  103.32  77.00  60.00  102
 31  \w     73.00 175.00   1.00    2.00    --  103.32  77.00 -90.00  102
 32  \w   -113.00 -20.00   1.00    1.00    --  -42.81 -38.00-180.00   93
 33  \w   -112.00 -19.00   1.00    1.00    --  -42.81 -57.00-180.00   93
 34  \w   -117.00 -52.00   1.00    1.00    --  -42.81-157.00-112.00   65
 35  \w     12.00 115.00   1.00    1.00    --   42.81  77.00 -90.00  103
 36  \w     12.00 115.00   1.00    1.00    --   42.81  77.00 120.00  103
 37  \w     73.00 175.00   1.00    2.00    --  103.32  77.00-150.00  102
 38  \w     73.00 175.00   1.00    2.00    --  103.32  77.00-180.00  102
 39  \w     80.00 172.00   1.00    2.00    --  103.32  45.00 150.00   92
 40  \w     78.00 173.00   1.00    2.00    --  103.32  61.00   0.00   95
 41  \w     73.00 175.00   1.00    2.00    --  103.32  77.00-120.00  102
 42  \w     78.00 173.00   1.00    2.00    --  103.32  61.00 -30.00   95
 43  \w     73.00 175.00   1.00    2.00    --  103.32  77.00 150.00  102
 44  \w     78.00 173.00   1.00    2.00    --  103.32  61.00  90.00   95
 45  \w     78.00 173.00   1.00    2.00    --  103.32  61.00  30.00   95
 46  \w     73.00 175.00   1.00    2.00    --  103.32  77.00   0.00  102
 47  \w    -32.00 117.00   1.00    1.00    --   42.81   0.00 -60.00  149
 48  \w    -32.00 117.00   1.00    1.00    --   42.81   0.00 -90.00  149
 49  \w    -32.00 117.00   1.00    1.00    --   42.81   0.00-180.00  149
 50  \w    -32.00 117.00   1.00    1.00    --   42.81   0.00-120.00  149
 51  \w    -32.00 117.00   1.00    1.00    --   42.81   0.00-150.00  149
 52  \w     73.00 175.00   1.00    2.00    --  103.32  77.00 -60.00  102
 53  \w     78.00 173.00   1.00    2.00    --  103.32  61.00 120.00   95
 54  \w     78.00 173.00   1.00    2.00    --  103.32  61.00  60.00   95
 55  \w     78.00 173.00   1.00    2.00    --  103.32  61.00-150.00   95
 56  \w     73.00 175.00   1.00    2.00    --  103.32  77.00 -30.00  102
 57  \w     78.00 173.00   1.00    2.00    --  103.32  61.00 -90.00   95
 58  \w     34.00 129.00   1.00    2.00    --  103.32 -61.00 -30.00   95
 59  \w     80.00 172.00   1.00    2.00    --  103.32  45.00-150.00   92
 60  \w     80.00 172.00   1.00    2.00    --  103.32  45.00 -90.00   92
 61  \w     73.00 175.00   1.00    2.00    --  103.32  77.00 120.00  102
 62  \w    -32.00 117.00   1.00    1.00    --   42.81   0.00  90.00  149
 63  \w    -32.00 117.00   1.00    1.00    --   42.81   0.00  60.00  149
 64  \w    -32.00 117.00   1.00    1.00    --   42.81   0.00 -30.00  149
 65  \w    -32.00 117.00   1.00    1.00    --   42.81   0.00  30.00  149
 66  \w    -32.00 117.00   1.00    1.00    --   42.81   0.00   0.00  149
 67  \w     80.00 172.00   1.00    2.00    --  103.32  45.00-120.00   92
 68  \w     29.00 178.00   1.00    2.00    --  103.32   0.00-180.00  149
 69  \w     80.00 172.00   1.00    2.00    --  103.32  45.00   0.00   92
 70  \w     80.00 172.00   1.00    2.00    --  103.32  45.00 120.00   92
 71  \w     80.00 172.00   1.00    2.00    --  103.32  45.00  90.00   92
 72  \w     80.00 172.00   1.00    2.00    --  103.32  45.00  60.00   92
 73  \w     29.00 178.00   1.00    2.00    --  103.32   0.00-150.00  149
 74  \w     29.00 178.00   1.00    2.00    --  103.32   0.00-120.00  149
 75  \w     29.00 178.00   1.00    2.00    --  103.32   0.00 -90.00  149
 76  \w     80.00 172.00   1.00    2.00    --  103.32  45.00  30.00   92
 77  \w   -117.00  32.00   1.00    1.00    --  -42.81   0.00-180.00  149
 78  \w   -117.00  32.00   1.00    1.00    --  -42.81   0.00-150.00  149
 79  \w   -117.00  32.00   1.00    1.00    --  -42.81   0.00-120.00  149
 80  \w    -32.00 117.00   1.00    1.00    --   42.81   0.00 150.00  149
 81  \w    -32.00 117.00   1.00    1.00    --   42.81   0.00 120.00  149
 82  \w     29.00 178.00   1.00    2.00    --  103.32   0.00 -30.00  149
 83  \w     29.00 178.00   1.00    2.00    --  103.32   0.00 120.00  149
 84  \w     29.00 178.00   1.00    2.00    --  103.32   0.00 -60.00  149
 85  \w     29.00 178.00   1.00    2.00    --  103.32   0.00  90.00  149
 86  \w     29.00 178.00   1.00    2.00    --  103.32   0.00  60.00  149
 87  \w     29.00 178.00   1.00    2.00    --  103.32   0.00  30.00  149
 88  \w     29.00 178.00   1.00    2.00    --  103.32   0.00 150.00  149
 89  \w     29.00 178.00   1.00    2.00    --  103.32   0.00-180.00  149
 90  \w     29.00 178.00   1.00    2.00    --  103.32   0.00-150.00  149
 91  \w     29.00 178.00   1.00    2.00    --  103.32   0.00   0.00  149
 92  \w   -117.00  32.00   1.00    1.00    --  -42.81   0.00  30.00  149
 93  \w   -117.00  32.00   1.00    1.00    --  -42.81   0.00   0.00  149
 94  \w   -117.00  32.00   1.00    1.00    --  -42.81   0.00 -90.00  149
 95  \w   -117.00  32.00   1.00    1.00    --  -42.81   0.00 -30.00  149
 96  \w   -117.00  32.00   1.00    1.00    --  -42.81   0.00 -60.00  149
 97  \w     29.00 178.00   1.00    2.00    --  103.32   0.00 -90.00  149
 98  \w     29.00 178.00   1.00    2.00    --  103.32   0.00  60.00  149
 99  \w     29.00 178.00   1.00    2.00    --  103.32   0.00-120.00  149
100  \w     29.00 178.00   1.00    2.00    --  103.32   0.00  30.00  149
101  \w     29.00 178.00   1.00    2.00    --  103.32   0.00   0.00  149
102  \w     29.00 178.00   1.00    2.00    --  103.32   0.00 -30.00  149
103  \w     29.00 178.00   1.00    2.00    --  103.32   0.00  90.00  149
104  \w     29.00 178.00   1.00    2.00    --  103.32   0.00 120.00  149
105  \w     29.00 178.00   1.00    2.00    --  103.32   0.00 150.00  149
106  \w     29.00 178.00   1.00    2.00    --  103.32   0.00 -60.00  149
107  \w   -117.00  32.00   1.00    1.00    --  -42.81   0.00  90.00  149
108  \w   -117.00  32.00   1.00    1.00    --  -42.81   0.00 150.00  149
109  \w   -117.00  32.00   1.00    1.00    --  -42.81   0.00  60.00  149
110  \w   -117.00  32.00   1.00    1.00    --  -42.81   0.00 120.00  149
111  \w    -25.00  80.00   1.00    1.00    --   42.81 -95.00 123.00  105
112  \w     51.00 166.00   1.00    2.00    --  103.32 157.00 -76.00  115
113  \w     26.00 139.00   1.00    2.00    --  103.32 -15.00 -60.00  113
114  \w     51.00 166.00   1.00    2.00    --  103.32 157.00 -76.00  115
115  \w     26.00 139.00   1.00    2.00    --  103.32 -15.00 -90.00  113
116  \w     26.00 139.00   1.00    2.00    --  103.32 -15.00-120.00  113
117  \w     26.00 139.00   1.00    2.00    --  103.32 -15.00-150.00  113
118  \w     26.00 139.00   1.00    2.00    --  103.32 -15.00 -30.00  113
119  \w     26.00 139.00   1.00    2.00    --  103.32 -15.00   0.00  113
120  \w     26.00 139.00   1.00    2.00    --  103.32 -15.00  30.00  113
121  \w     26.00 139.00   1.00    2.00    --  103.32 -15.00-180.00  113
122  \w    -80.00  25.00   1.00    1.00    --  -42.81  95.00-127.00  105
123  \w    -80.00  25.00   1.00    1.00    --  -42.81  95.00-127.00  105
124  \w    -80.00  25.00   1.00    1.00    --  -42.81  95.00-127.00  105
125  \w    -25.00  80.00   1.00    1.00    --   42.81 -95.00 123.00  105
126  \w    -25.00  80.00   1.00    1.00    --   42.81 -95.00 123.00  105
127  \w     26.00 139.00   1.00    2.00    --  103.32 -15.00  90.00  113
128  \w     67.00 178.00   1.00    2.00    --  103.32  15.00-120.00  111
129  \w     26.00 139.00   1.00    2.00    --  103.32 -15.00  60.00  113
130  \w     67.00 178.00   1.00    2.00    --  103.32  15.00-150.00  111
131  \w     67.00 178.00   1.00    2.00    --  103.32  15.00-180.00  111
132  \w     26.00 139.00   1.00    2.00    --  103.32 -15.00 150.00  113
133  \w     67.00 178.00   1.00    2.00    --  103.32  15.00 -90.00  111
134  \w     67.00 178.00   1.00    2.00    --  103.32  15.00 -60.00  111
135  \w     67.00 178.00   1.00    2.00    --  103.32  15.00 -30.00  111
136  \w     26.00 139.00   1.00    2.00    --  103.32 -15.00 120.00  113
137  \w    -25.00  70.00   1.00    1.00    --   42.81 -95.00 123.00   95
;
_diffrn_measurement_device       '\k-geometry diffractometer'
_diffrn_measurement_device_type  'SuperNova, Titan S2'
_diffrn_measurement_method       '\w scans'
_diffrn_measurement_specimen_support 'MiTeGen micromount'
_diffrn_orient_matrix_type       
'CrysAlisPro convention (1999,Acta A55,543-557)'
_diffrn_orient_matrix_UB_11      0.0438810000
_diffrn_orient_matrix_UB_12      -0.2415039000
_diffrn_orient_matrix_UB_13      0.0097278000
_diffrn_orient_matrix_UB_21      0.0043768000
_diffrn_orient_matrix_UB_22      0.0075667000
_diffrn_orient_matrix_UB_23      0.1204705000
_diffrn_orient_matrix_UB_31      -0.1144110000
_diffrn_orient_matrix_UB_32      -0.0922648000
_diffrn_orient_matrix_UB_33      -0.0155673000
_diffrn_radiation_monochromator  mirror
_diffrn_radiation_probe          x-ray
_diffrn_radiation_type           CuK\a
_diffrn_radiation_wavelength     1.54184
_diffrn_source                   'microfocus sealed tube'
_diffrn_source_type              'Agilent Diffraction microfocus tube'
_reflns_Friedel_coverage         0.808
_reflns_Friedel_fraction_full    1.000
_reflns_Friedel_fraction_max     0.984
_reflns_number_gt                3826
_reflns_number_total             3873
_reflns_odcompleteness_completeness 100.00
_reflns_odcompleteness_iscentric 1
_reflns_odcompleteness_theta     67.13
_reflns_special_details          
;
 Reflections were merged by SHELXL according to the crystal
 class for the calculation of statistics and refinement.
 
 _reflns_Friedel_fraction is defined as the number of unique
 Friedel pairs measured divided by the number that would be
 possible theoretically, ignoring centric projections and
 systematic absences.
;
_reflns_threshold_expression     'I > 2\s(I)'
_computing_cell_refinement       'CrysAlisPro 1.171.38.46 (Rigaku OD, 2015)'
_computing_data_collection       'CrysAlisPro 1.171.38.46 (Rigaku OD, 2015)'
_computing_data_reduction        'CrysAlisPro 1.171.38.46 (Rigaku OD, 2015)'
_computing_molecular_graphics    'Olex2 (Dolomanov et al., 2009)'
_computing_publication_material  'Olex2 (Dolomanov et al., 2009)'
_computing_structure_refinement  'ShelXL (Sheldrick, 2015)'
_computing_structure_solution    'olex2.solve (Bourhis et al., 2015)'
_refine_diff_density_max         0.183
_refine_diff_density_min         -0.168
_refine_diff_density_rms         0.033
_refine_ls_abs_structure_details 
;
 Flack x determined using 1695 quotients [(I+)-(I-)]/[(I+)+(I-)]
 (Parsons, Flack and Wagner, Acta Cryst. B69 (2013) 249-259).
;
_refine_ls_abs_structure_Flack   0.05(8)
_refine_ls_extinction_coef       .
_refine_ls_extinction_method     none
_refine_ls_goodness_of_fit_ref   1.044
_refine_ls_hydrogen_treatment    constr
_refine_ls_matrix_type           full
_refine_ls_number_parameters     264
_refine_ls_number_reflns         3873
_refine_ls_number_restraints     1
_refine_ls_R_factor_all          0.0290
_refine_ls_R_factor_gt           0.0286
_refine_ls_restrained_S_all      1.044
_refine_ls_shift/su_max          0.000
_refine_ls_shift/su_mean         0.000
_refine_ls_structure_factor_coef Fsqd
_refine_ls_weighting_details     
'w=1/[\s^2^(Fo^2^)+(0.0440P)^2^+0.1425P] where P=(Fo^2^+2Fc^2^)/3'
_refine_ls_weighting_scheme      calc
_refine_ls_wR_factor_gt          0.0737
_refine_ls_wR_factor_ref         0.0741
_olex2_refinement_description    
;
1. Fixed Uiso
 At 1.2 times of:
  All C(H) groups, All C(H,H) groups
 At 1.5 times of:
  All C(H,H,H) groups, All O(H) groups
2.a Ternary CH refined with riding coordinates:
 C4(H4)
2.b Secondary CH2 refined with riding coordinates:
 C5(H5A,H5B)
2.c Aromatic/amide H refined with riding coordinates:
 C7(H7), C8(H8), C10(H10), C11(H11), C17(H17), C18(H18), C19(H19), C20(H20),
 C21(H21), C24(H24), C25(H25), C26(H26), C27(H27), C28(H28)
2.d X=CH2 refined with riding coordinates:
 C29(H29A,H29B)
2.e Idealised Me refined as rotating group:
 C13(H13A,H13B,H13C)
2.f Idealised tetrahedral OH refined as rotating group:
 O15(H15)
;
_atom_sites_solution_hydrogens   geom
_atom_sites_solution_primary     iterative
_atom_sites_solution_secondary   ?
loop_
_atom_site_label
_atom_site_type_symbol
_atom_site_fract_x
_atom_site_fract_y
_atom_site_fract_z
_atom_site_U_iso_or_equiv
_atom_site_adp_type
_atom_site_occupancy
_atom_site_site_symmetry_order
_atom_site_calc_flag
_atom_site_refinement_flags_posn
_atom_site_refinement_flags_adp
_atom_site_refinement_flags_occupancy
_atom_site_disorder_assembly
_atom_site_disorder_group
N1 N 0.41656(11) 0.6645(2) 0.20085(10) 0.0166(3) Uani 1 1 d . . . . .
C2 C 0.49295(13) 0.6135(3) 0.14398(12) 0.0164(3) Uani 1 1 d . . . . .
C3 C 0.56963(13) 0.4370(3) 0.20528(11) 0.0152(3) Uani 1 1 d . . . . .
C4 C 0.54008(13) 0.4465(3) 0.31725(11) 0.0152(3) Uani 1 1 d . . . . .
H4 H 0.582312 0.571588 0.356356 0.018 Uiso 1 1 calc R . . . .
C5 C 0.42364(13) 0.5218(3) 0.29490(12) 0.0185(3) Uani 1 1 d . . . . .
H5A H 0.375147 0.391359 0.280536 0.022 Uiso 1 1 calc R . . . .
H5B H 0.405863 0.607588 0.355268 0.022 Uiso 1 1 calc R . . . .
C6 C 0.33231(13) 0.8224(3) 0.17324(12) 0.0165(3) Uani 1 1 d . . . . .
C7 C 0.33164(13) 0.9748(3) 0.09115(12) 0.0179(3) Uani 1 1 d . . . . .
H7 H 0.385235 0.966091 0.048936 0.021 Uiso 1 1 calc R . . . .
C8 C 0.25379(13) 1.1395(3) 0.07004(12) 0.0189(3) Uani 1 1 d . . . . .
H8 H 0.254425 1.242258 0.013667 0.023 Uiso 1 1 calc R . . . .
C9 C 0.17485(13) 1.1544(3) 0.13119(13) 0.0191(3) Uani 1 1 d . . . . .
C10 C 0.17319(14) 0.9992(3) 0.21171(13) 0.0214(3) Uani 1 1 d . . . . .
H10 H 0.118578 1.006520 0.252764 0.026 Uiso 1 1 calc R . . . .
C11 C 0.25097(14) 0.8332(3) 0.23260(12) 0.0203(3) Uani 1 1 d . . . . .
H11 H 0.248776 0.727052 0.287288 0.024 Uiso 1 1 calc R . . . .
O12 O 0.09564(10) 1.3130(2) 0.11796(10) 0.0249(3) Uani 1 1 d . . . . .
C13 C 0.09419(15) 1.4722(3) 0.03481(14) 0.0248(4) Uani 1 1 d . . . . .
H13A H 0.090733 1.392768 -0.032479 0.037 Uiso 1 1 calc GR . . . .
H13B H 0.159057 1.563386 0.049119 0.037 Uiso 1 1 calc GR . . . .
H13C H 0.031786 1.569641 0.030676 0.037 Uiso 1 1 calc GR . . . .
O14 O 0.50153(10) 0.6836(2) 0.05664(8) 0.0226(3) Uani 1 1 d . . . . .
O15 O 0.54077(9) 0.22158(19) 0.16308(8) 0.0184(2) Uani 1 1 d . . . . .
H15 H 0.533313 0.226030 0.096842 0.028 Uiso 1 1 calc GR . . . .
C16 C 0.68478(13) 0.4963(3) 0.20339(11) 0.0160(3) Uani 1 1 d . . . . .
C17 C 0.72279(14) 0.7122(3) 0.23213(12) 0.0198(3) Uani 1 1 d . . . . .
H17 H 0.675169 0.825251 0.246977 0.024 Uiso 1 1 calc R . . . .
C18 C 0.83038(15) 0.7612(3) 0.23895(13) 0.0233(4) Uani 1 1 d . . . . .
H18 H 0.856290 0.906462 0.260637 0.028 Uiso 1 1 calc R . . . .
C19 C 0.89991(14) 0.5996(3) 0.21434(13) 0.0248(4) Uani 1 1 d . . . . .
H19 H 0.973230 0.633807 0.218921 0.030 Uiso 1 1 calc R . . . .
C20 C 0.86180(15) 0.3872(3) 0.18293(14) 0.0246(4) Uani 1 1 d . . . . .
H20 H 0.909014 0.276552 0.164963 0.029 Uiso 1 1 calc R . . . .
C21 C 0.75466(14) 0.3358(3) 0.17766(12) 0.0202(3) Uani 1 1 d . . . . .
H21 H 0.729183 0.189997 0.156348 0.024 Uiso 1 1 calc R . . . .
C22 C 0.56400(13) 0.2365(3) 0.38467(11) 0.0167(3) Uani 1 1 d . . . . .
C23 C 0.67610(14) 0.1977(3) 0.44067(11) 0.0181(3) Uani 1 1 d . . . . .
C24 C 0.75384(14) 0.3653(3) 0.45299(13) 0.0224(4) Uani 1 1 d . . . . .
H24 H 0.735920 0.509881 0.423972 0.027 Uiso 1 1 calc R . . . .
C25 C 0.85672(15) 0.3254(4) 0.50666(14) 0.0285(4) Uani 1 1 d . . . . .
H25 H 0.908195 0.442134 0.513426 0.034 Uiso 1 1 calc R . . . .
C26 C 0.88470(15) 0.1168(4) 0.55036(14) 0.0299(4) Uani 1 1 d . . . . .
H26 H 0.955033 0.089575 0.587196 0.036 Uiso 1 1 calc R . . . .
C27 C 0.80895(17) -0.0518(3) 0.53974(15) 0.0320(4) Uani 1 1 d . . . . .
H27 H 0.827117 -0.194990 0.570303 0.038 Uiso 1 1 calc R . . . .
C28 C 0.70682(15) -0.0130(3) 0.48481(13) 0.0252(4) Uani 1 1 d . . . . .
H28 H 0.656364 -0.131740 0.476818 0.030 Uiso 1 1 calc R . . . .
C29 C 0.48664(15) 0.0935(3) 0.39690(13) 0.0231(4) Uani 1 1 d . . . . .
H29A H 0.502458 -0.033950 0.441376 0.028 Uiso 1 1 calc R . . . .
H29B H 0.415786 0.119349 0.361110 0.028 Uiso 1 1 calc R . . . .

loop_
_atom_site_aniso_label
_atom_site_aniso_U_11
_atom_site_aniso_U_22
_atom_site_aniso_U_33
_atom_site_aniso_U_23
_atom_site_aniso_U_13
_atom_site_aniso_U_12
N1 0.0156(7) 0.0207(7) 0.0140(6) 0.0020(5) 0.0040(5) 0.0026(5)
C2 0.0150(8) 0.0184(7) 0.0157(7) -0.0012(6) 0.0027(6) 0.0014(6)
C3 0.0176(8) 0.0158(7) 0.0127(6) -0.0002(5) 0.0038(6) 0.0004(6)
C4 0.0166(8) 0.0165(7) 0.0130(6) -0.0007(5) 0.0035(5) 0.0003(6)
C5 0.0186(8) 0.0225(8) 0.0154(7) 0.0036(6) 0.0057(6) 0.0030(6)
C6 0.0140(8) 0.0189(7) 0.0160(7) -0.0008(6) 0.0008(6) 0.0001(6)
C7 0.0156(8) 0.0211(8) 0.0175(7) -0.0016(6) 0.0040(6) -0.0005(6)
C8 0.0182(8) 0.0201(8) 0.0180(7) 0.0025(6) 0.0025(6) 0.0006(6)
C9 0.0153(8) 0.0207(8) 0.0206(7) -0.0027(6) 0.0012(6) 0.0023(6)
C10 0.0160(8) 0.0281(9) 0.0217(7) 0.0004(7) 0.0076(6) 0.0018(7)
C11 0.0188(9) 0.0243(8) 0.0185(7) 0.0028(6) 0.0050(6) 0.0006(7)
O12 0.0214(7) 0.0269(6) 0.0275(6) 0.0043(5) 0.0074(5) 0.0085(5)
C13 0.0254(9) 0.0227(8) 0.0258(8) 0.0007(7) 0.0031(7) 0.0064(7)
O14 0.0254(7) 0.0291(7) 0.0144(5) 0.0040(4) 0.0067(4) 0.0078(5)
O15 0.0224(6) 0.0191(5) 0.0142(5) -0.0036(4) 0.0042(4) -0.0026(5)
C16 0.0172(8) 0.0190(7) 0.0119(6) 0.0026(6) 0.0028(5) 0.0008(6)
C17 0.0223(9) 0.0188(8) 0.0187(7) 0.0022(6) 0.0049(6) 0.0000(7)
C18 0.0232(9) 0.0233(8) 0.0226(8) 0.0040(6) 0.0024(7) -0.0064(7)
C19 0.0171(9) 0.0352(10) 0.0220(8) 0.0073(7) 0.0031(6) -0.0011(7)
C20 0.0206(9) 0.0288(9) 0.0250(8) 0.0043(7) 0.0061(7) 0.0057(7)
C21 0.0203(9) 0.0211(8) 0.0199(7) 0.0019(6) 0.0055(6) 0.0028(7)
C22 0.0220(9) 0.0170(7) 0.0115(6) -0.0017(6) 0.0040(6) 0.0013(6)
C23 0.0216(9) 0.0217(8) 0.0118(6) -0.0011(6) 0.0052(6) 0.0032(7)
C24 0.0206(9) 0.0272(9) 0.0193(7) 0.0039(6) 0.0033(6) 0.0016(7)
C25 0.0213(9) 0.0420(11) 0.0219(8) 0.0007(8) 0.0036(7) 0.0002(8)
C26 0.0220(10) 0.0451(11) 0.0212(8) -0.0021(8) 0.0003(7) 0.0137(9)
C27 0.0380(12) 0.0285(9) 0.0266(9) -0.0003(7) -0.0012(8) 0.0143(9)
C28 0.0303(10) 0.0215(8) 0.0230(8) -0.0001(7) 0.0032(7) 0.0051(7)
C29 0.0257(9) 0.0185(8) 0.0242(8) 0.0037(7) 0.0023(7) -0.0014(7)

_geom_special_details            
;
 All esds (except the esd in the dihedral angle between two l.s. planes)
 are estimated using the full covariance matrix.  The cell esds are taken
 into account individually in the estimation of esds in distances, angles
 and torsion angles; correlations between esds in cell parameters are only
 used when they are defined by crystal symmetry.  An approximate (isotropic)
 treatment of cell esds is used for estimating esds involving l.s. planes.
;
loop_
_geom_bond_atom_site_label_1
_geom_bond_atom_site_label_2
_geom_bond_distance
_geom_bond_site_symmetry_2
_geom_bond_publ_flag
N1 C2 1.357(2) . ?
N1 C5 1.4675(19) . ?
N1 C6 1.425(2) . ?
C2 C3 1.550(2) . ?
C2 O14 1.2220(19) . ?
C3 C4 1.555(2) . ?
C3 O15 1.4157(19) . ?
C3 C16 1.518(2) . ?
C4 H4 1.0000 . ?
C4 C5 1.530(2) . ?
C4 C22 1.521(2) . ?
C5 H5A 0.9900 . ?
C5 H5B 0.9900 . ?
C6 C7 1.391(2) . ?
C6 C11 1.399(2) . ?
C7 H7 0.9500 . ?
C7 C8 1.388(2) . ?
C8 H8 0.9500 . ?
C8 C9 1.391(2) . ?
C9 C10 1.391(2) . ?
C9 O12 1.372(2) . ?
C10 H10 0.9500 . ?
C10 C11 1.393(2) . ?
C11 H11 0.9500 . ?
O12 C13 1.427(2) . ?
C13 H13A 0.9800 . ?
C13 H13B 0.9800 . ?
C13 H13C 0.9800 . ?
O15 H15 0.8400 . ?
C16 C17 1.400(2) . ?
C16 C21 1.389(2) . ?
C17 H17 0.9500 . ?
C17 C18 1.392(3) . ?
C18 H18 0.9500 . ?
C18 C19 1.386(3) . ?
C19 H19 0.9500 . ?
C19 C20 1.389(3) . ?
C20 H20 0.9500 . ?
C20 C21 1.392(3) . ?
C21 H21 0.9500 . ?
C22 C23 1.499(2) . ?
C22 C29 1.336(2) . ?
C23 C24 1.397(3) . ?
C23 C28 1.404(2) . ?
C24 H24 0.9500 . ?
C24 C25 1.389(3) . ?
C25 H25 0.9500 . ?
C25 C26 1.384(3) . ?
C26 H26 0.9500 . ?
C26 C27 1.384(3) . ?
C27 H27 0.9500 . ?
C27 C28 1.385(3) . ?
C28 H28 0.9500 . ?
C29 H29A 0.9500 . ?
C29 H29B 0.9500 . ?

loop_
_geom_angle_atom_site_label_1
_geom_angle_atom_site_label_2
_geom_angle_atom_site_label_3
_geom_angle
_geom_angle_site_symmetry_1
_geom_angle_site_symmetry_3
_geom_angle_publ_flag
C2 N1 C5 111.87(13) . . ?
C2 N1 C6 126.78(13) . . ?
C6 N1 C5 121.18(13) . . ?
N1 C2 C3 109.14(13) . . ?
O14 C2 N1 127.83(16) . . ?
O14 C2 C3 122.99(14) . . ?
C2 C3 C4 102.02(12) . . ?
O15 C3 C2 108.89(12) . . ?
O15 C3 C4 107.31(12) . . ?
O15 C3 C16 112.97(13) . . ?
C16 C3 C2 111.00(13) . . ?
C16 C3 C4 114.00(13) . . ?
C3 C4 H4 107.0 . . ?
C5 C4 C3 103.25(12) . . ?
C5 C4 H4 107.0 . . ?
C22 C4 C3 116.13(13) . . ?
C22 C4 H4 107.0 . . ?
C22 C4 C5 115.81(13) . . ?
N1 C5 C4 103.65(12) . . ?
N1 C5 H5A 111.0 . . ?
N1 C5 H5B 111.0 . . ?
C4 C5 H5A 111.0 . . ?
C4 C5 H5B 111.0 . . ?
H5A C5 H5B 109.0 . . ?
C7 C6 N1 121.29(14) . . ?
C7 C6 C11 118.81(15) . . ?
C11 C6 N1 119.82(14) . . ?
C6 C7 H7 119.5 . . ?
C8 C7 C6 120.95(15) . . ?
C8 C7 H7 119.5 . . ?
C7 C8 H8 119.9 . . ?
C7 C8 C9 120.17(15) . . ?
C9 C8 H8 119.9 . . ?
C8 C9 C10 119.33(15) . . ?
O12 C9 C8 124.67(15) . . ?
O12 C9 C10 116.00(15) . . ?
C9 C10 H10 119.7 . . ?
C9 C10 C11 120.52(15) . . ?
C11 C10 H10 119.7 . . ?
C6 C11 H11 119.9 . . ?
C10 C11 C6 120.16(15) . . ?
C10 C11 H11 119.9 . . ?
C9 O12 C13 117.29(13) . . ?
O12 C13 H13A 109.5 . . ?
O12 C13 H13B 109.5 . . ?
O12 C13 H13C 109.5 . . ?
H13A C13 H13B 109.5 . . ?
H13A C13 H13C 109.5 . . ?
H13B C13 H13C 109.5 . . ?
C3 O15 H15 109.5 . . ?
C17 C16 C3 120.00(15) . . ?
C21 C16 C3 120.71(14) . . ?
C21 C16 C17 119.23(15) . . ?
C16 C17 H17 120.0 . . ?
C18 C17 C16 119.98(16) . . ?
C18 C17 H17 120.0 . . ?
C17 C18 H18 119.8 . . ?
C19 C18 C17 120.47(17) . . ?
C19 C18 H18 119.8 . . ?
C18 C19 H19 120.2 . . ?
C18 C19 C20 119.61(17) . . ?
C20 C19 H19 120.2 . . ?
C19 C20 H20 119.9 . . ?
C19 C20 C21 120.25(17) . . ?
C21 C20 H20 119.9 . . ?
C16 C21 C20 120.41(17) . . ?
C16 C21 H21 119.8 . . ?
C20 C21 H21 119.8 . . ?
C23 C22 C4 118.38(14) . . ?
C29 C22 C4 121.04(15) . . ?
C29 C22 C23 120.54(15) . . ?
C24 C23 C22 122.81(15) . . ?
C24 C23 C28 116.92(15) . . ?
C28 C23 C22 120.26(16) . . ?
C23 C24 H24 119.2 . . ?
C25 C24 C23 121.55(17) . . ?
C25 C24 H24 119.2 . . ?
C24 C25 H25 119.8 . . ?
C26 C25 C24 120.39(19) . . ?
C26 C25 H25 119.8 . . ?
C25 C26 H26 120.4 . . ?
C25 C26 C27 119.19(17) . . ?
C27 C26 H26 120.4 . . ?
C26 C27 H27 119.8 . . ?
C26 C27 C28 120.38(18) . . ?
C28 C27 H27 119.8 . . ?
C23 C28 H28 119.2 . . ?
C27 C28 C23 121.55(18) . . ?
C27 C28 H28 119.2 . . ?
C22 C29 H29A 120.0 . . ?
C22 C29 H29B 120.0 . . ?
H29A C29 H29B 120.0 . . ?

loop_
_geom_hbond_atom_site_label_D
_geom_hbond_atom_site_label_H
_geom_hbond_atom_site_label_A
_geom_hbond_distance_DH
_geom_hbond_distance_HA
_geom_hbond_distance_DA
_geom_hbond_angle_DHA
_geom_hbond_site_symmetry_A
_geom_hbond_publ_flag
C7 H7 O14 0.95 2.24 2.876(2) 124.0 . yes
O15 H15 O14 0.84 1.96 2.7871(15) 168.7 2_645 yes

loop_
_geom_torsion_atom_site_label_1
_geom_torsion_atom_site_label_2
_geom_torsion_atom_site_label_3
_geom_torsion_atom_site_label_4
_geom_torsion
_geom_torsion_site_symmetry_1
_geom_torsion_site_symmetry_2
_geom_torsion_site_symmetry_3
_geom_torsion_site_symmetry_4
_geom_torsion_publ_flag
N1 C2 C3 C4 -14.16(17) . . . . ?
N1 C2 C3 O15 99.07(15) . . . . ?
N1 C2 C3 C16 -135.97(14) . . . . ?
N1 C6 C7 C8 -174.92(15) . . . . ?
N1 C6 C11 C10 174.65(15) . . . . ?
C2 N1 C5 C4 24.15(17) . . . . ?
C2 N1 C6 C7 -12.3(2) . . . . ?
C2 N1 C6 C11 170.88(16) . . . . ?
C2 C3 C4 C5 27.52(16) . . . . ?
C2 C3 C4 C22 155.37(13) . . . . ?
C2 C3 C16 C17 50.77(18) . . . . ?
C2 C3 C16 C21 -131.97(14) . . . . ?
C3 C4 C5 N1 -31.40(16) . . . . ?
C3 C4 C22 C23 79.59(17) . . . . ?
C3 C4 C22 C29 -102.69(18) . . . . ?
C3 C16 C17 C18 174.63(14) . . . . ?
C3 C16 C21 C20 -175.70(14) . . . . ?
C4 C3 C16 C17 -63.75(18) . . . . ?
C4 C3 C16 C21 113.52(16) . . . . ?
C4 C22 C23 C24 14.4(2) . . . . ?
C4 C22 C23 C28 -166.43(14) . . . . ?
C5 N1 C2 C3 -6.07(18) . . . . ?
C5 N1 C2 O14 171.39(17) . . . . ?
C5 N1 C6 C7 172.84(15) . . . . ?
C5 N1 C6 C11 -4.0(2) . . . . ?
C5 C4 C22 C23 -159.02(13) . . . . ?
C5 C4 C22 C29 18.7(2) . . . . ?
C6 N1 C2 C3 178.67(14) . . . . ?
C6 N1 C2 O14 -3.9(3) . . . . ?
C6 N1 C5 C4 -160.29(13) . . . . ?
C6 C7 C8 C9 0.0(2) . . . . ?
C7 C6 C11 C10 -2.2(2) . . . . ?
C7 C8 C9 C10 -1.7(2) . . . . ?
C7 C8 C9 O12 178.83(15) . . . . ?
C8 C9 C10 C11 1.4(2) . . . . ?
C8 C9 O12 C13 0.5(2) . . . . ?
C9 C10 C11 C6 0.6(3) . . . . ?
C10 C9 O12 C13 -178.96(15) . . . . ?
C11 C6 C7 C8 1.9(2) . . . . ?
O12 C9 C10 C11 -179.12(15) . . . . ?
O14 C2 C3 C4 168.24(15) . . . . ?
O14 C2 C3 O15 -78.54(19) . . . . ?
O14 C2 C3 C16 46.4(2) . . . . ?
O15 C3 C4 C5 -86.88(14) . . . . ?
O15 C3 C4 C22 40.97(18) . . . . ?
O15 C3 C16 C17 173.40(12) . . . . ?
O15 C3 C16 C21 -9.33(19) . . . . ?
C16 C3 C4 C5 147.23(14) . . . . ?
C16 C3 C4 C22 -84.91(17) . . . . ?
C16 C17 C18 C19 2.0(2) . . . . ?
C17 C16 C21 C20 1.6(2) . . . . ?
C17 C18 C19 C20 -0.2(2) . . . . ?
C18 C19 C20 C21 -0.9(2) . . . . ?
C19 C20 C21 C16 0.2(2) . . . . ?
C21 C16 C17 C18 -2.7(2) . . . . ?
C22 C4 C5 N1 -159.46(13) . . . . ?
C22 C23 C24 C25 179.02(15) . . . . ?
C22 C23 C28 C27 -178.03(16) . . . . ?
C23 C24 C25 C26 -0.5(3) . . . . ?
C24 C23 C28 C27 1.2(2) . . . . ?
C24 C25 C26 C27 0.1(3) . . . . ?
C25 C26 C27 C28 0.9(3) . . . . ?
C26 C27 C28 C23 -1.5(3) . . . . ?
C28 C23 C24 C25 -0.2(2) . . . . ?
C29 C22 C23 C24 -163.30(16) . . . . ?
C29 C22 C23 C28 15.8(2) . . . . ?

_shelx_res_file                  
;
TITL
    tlnnlj.res
    created by SHELXL-2018/3 at 10:45:48 on 24-Apr-2018
CELL 1.54184 12.77764 5.957182 12.860012 90 100.546 90
ZERR 2 0.000169 0.000049 0.000106 0 0.001 0
LATT -1
SYMM -X,0.5+Y,-Z
SFAC C H N O
UNIT 50 46 2 6
EQIV $1 1-X,-0.5+Y,-Z

L.S. 12
PLAN  20
TEMP -153
HTAB C7 O14
HTAB O15 O14_$1
bond $h
conf
fmap 2
acta
REM <olex2.extras>
REM <HklSrc "%.\\TLNNLJ.hkl">
REM </olex2.extras>

WGHT    0.044000    0.142500
FVAR       9.45105
N1    3    0.416556    0.664510    0.200853    11.00000    0.01558    0.02071 =
         0.01400    0.00198    0.00395    0.00260
C2    1    0.492948    0.613493    0.143981    11.00000    0.01502    0.01840 =
         0.01571   -0.00117    0.00268    0.00141
C3    1    0.569629    0.437009    0.205276    11.00000    0.01761    0.01582 =
         0.01265   -0.00015    0.00382    0.00039
C4    1    0.540083    0.446500    0.317251    11.00000    0.01658    0.01651 =
         0.01297   -0.00066    0.00353    0.00034
AFIX  13
H4    2    0.582312    0.571588    0.356356    11.00000   -1.20000
AFIX   0
C5    1    0.423645    0.521805    0.294897    11.00000    0.01865    0.02251 =
         0.01539    0.00357    0.00569    0.00296
AFIX  23
H5A   2    0.375147    0.391359    0.280536    11.00000   -1.20000
H5B   2    0.405863    0.607588    0.355268    11.00000   -1.20000
AFIX   0
C6    1    0.332306    0.822409    0.173241    11.00000    0.01395    0.01890 =
         0.01602   -0.00082    0.00083    0.00014
C7    1    0.331637    0.974839    0.091147    11.00000    0.01557    0.02107 =
         0.01745   -0.00164    0.00399   -0.00052
AFIX  43
H7    2    0.385235    0.966091    0.048936    11.00000   -1.20000
AFIX   0
C8    1    0.253786    1.139496    0.070037    11.00000    0.01824    0.02012 =
         0.01798    0.00246    0.00248    0.00056
AFIX  43
H8    2    0.254425    1.242258    0.013667    11.00000   -1.20000
AFIX   0
C9    1    0.174853    1.154432    0.131188    11.00000    0.01532    0.02068 =
         0.02061   -0.00270    0.00122    0.00231
C10   1    0.173192    0.999218    0.211708    11.00000    0.01597    0.02809 =
         0.02165    0.00045    0.00757    0.00181
AFIX  43
H10   2    0.118578    1.006520    0.252764    11.00000   -1.20000
AFIX   0
C11   1    0.250966    0.833206    0.232600    11.00000    0.01882    0.02431 =
         0.01848    0.00284    0.00499    0.00064
AFIX  43
H11   2    0.248776    0.727052    0.287288    11.00000   -1.20000
AFIX   0
O12   4    0.095640    1.312959    0.117965    11.00000    0.02144    0.02687 =
         0.02745    0.00427    0.00736    0.00852
C13   1    0.094190    1.472153    0.034809    11.00000    0.02541    0.02269 =
         0.02576    0.00074    0.00311    0.00643
AFIX 137
H13A  2    0.090733    1.392768   -0.032479    11.00000   -1.50000
H13B  2    0.159057    1.563386    0.049119    11.00000   -1.50000
H13C  2    0.031786    1.569641    0.030676    11.00000   -1.50000
AFIX   0
O14   4    0.501535    0.683631    0.056640    11.00000    0.02539    0.02911 =
         0.01441    0.00400    0.00668    0.00783
O15   4    0.540769    0.221580    0.163076    11.00000    0.02237    0.01907 =
         0.01420   -0.00357    0.00422   -0.00264
AFIX 147
H15   2    0.533313    0.226030    0.096842    11.00000   -1.50000
AFIX   0
C16   1    0.684781    0.496324    0.203388    11.00000    0.01718    0.01899 =
         0.01192    0.00263    0.00276    0.00076
C17   1    0.722785    0.712223    0.232133    11.00000    0.02234    0.01884 =
         0.01869    0.00221    0.00487   -0.00003
AFIX  43
H17   2    0.675169    0.825251    0.246977    11.00000   -1.20000
AFIX   0
C18   1    0.830375    0.761194    0.238953    11.00000    0.02319    0.02327 =
         0.02264    0.00399    0.00242   -0.00644
AFIX  43
H18   2    0.856290    0.906462    0.260637    11.00000   -1.20000
AFIX   0
C19   1    0.899913    0.599561    0.214339    11.00000    0.01708    0.03522 =
         0.02203    0.00735    0.00308   -0.00114
AFIX  43
H19   2    0.973230    0.633807    0.218921    11.00000   -1.20000
AFIX   0
C20   1    0.861802    0.387165    0.182925    11.00000    0.02064    0.02882 =
         0.02498    0.00429    0.00608    0.00571
AFIX  43
H20   2    0.909014    0.276552    0.164963    11.00000   -1.20000
AFIX   0
C21   1    0.754655    0.335768    0.177663    11.00000    0.02035    0.02108 =
         0.01991    0.00193    0.00554    0.00281
AFIX  43
H21   2    0.729183    0.189997    0.156348    11.00000   -1.20000
AFIX   0
C22   1    0.564002    0.236478    0.384673    11.00000    0.02200    0.01698 =
         0.01154   -0.00168    0.00403    0.00128
C23   1    0.676101    0.197729    0.440666    11.00000    0.02162    0.02175 =
         0.01175   -0.00107    0.00521    0.00318
C24   1    0.753836    0.365271    0.452988    11.00000    0.02057    0.02725 =
         0.01934    0.00385    0.00330    0.00162
AFIX  43
H24   2    0.735920    0.509881    0.423972    11.00000   -1.20000
AFIX   0
C25   1    0.856718    0.325443    0.506664    11.00000    0.02132    0.04204 =
         0.02190    0.00068    0.00357    0.00016
AFIX  43
H25   2    0.908195    0.442134    0.513426    11.00000   -1.20000
AFIX   0
C26   1    0.884697    0.116770    0.550361    11.00000    0.02199    0.04506 =
         0.02120   -0.00208    0.00030    0.01369
AFIX  43
H26   2    0.955033    0.089575    0.587196    11.00000   -1.20000
AFIX   0
C27   1    0.808949   -0.051811    0.539739    11.00000    0.03802    0.02850 =
         0.02664   -0.00032   -0.00122    0.01427
AFIX  43
H27   2    0.827117   -0.194990    0.570303    11.00000   -1.20000
AFIX   0
C28   1    0.706820   -0.012976    0.484809    11.00000    0.03029    0.02155 =
         0.02299   -0.00013    0.00320    0.00506
AFIX  43
H28   2    0.656364   -0.131740    0.476818    11.00000   -1.20000
AFIX   0
C29   1    0.486636    0.093535    0.396896    11.00000    0.02573    0.01854 =
         0.02421    0.00370    0.00227   -0.00136
AFIX  93
H29A  2    0.502458   -0.033950    0.441376    11.00000   -1.20000
H29B  2    0.415786    0.119349    0.361110    11.00000   -1.20000
AFIX   0
HKLF 4


REM
REM wR2 = 0.0741, GooF = S = 1.044, Restrained GooF = 1.044 for all data
REM R1 = 0.0286 for 3826 Fo > 4sig(Fo) and 0.0290 for all 3873 data
REM 264 parameters refined using 1 restraints

END

WGHT      0.0440      0.1425

REM Highest difference peak  0.183,  deepest hole -0.168,  1-sigma level  0.033
Q1    1   0.5638  0.4324  0.2626  11.00000  0.05    0.18
Q2    1   0.6210  0.2278  0.4203  11.00000  0.05    0.18
Q3    1   0.5537  0.3415  0.3480  11.00000  0.05    0.17
Q4    1   0.6251  0.4750  0.1892  11.00000  0.05    0.17
Q5    1   0.4824  0.4700  0.3043  11.00000  0.05    0.16
Q6    1   0.3599  0.7196  0.1790  11.00000  0.05    0.15
Q7    1   0.6992  0.6059  0.2256  11.00000  0.05    0.13
Q8    1   0.7224  0.3987  0.2118  11.00000  0.05    0.13
Q9    1   0.2333  1.1911  0.1238  11.00000  0.05    0.13
Q10   1   0.5396  0.5271  0.1775  11.00000  0.05    0.13
Q11   1   0.7780  0.7248  0.2679  11.00000  0.05    0.13
Q12   1   0.2849  1.0282  0.0757  11.00000  0.05    0.12
Q13   1   0.2328  0.9763  0.2423  11.00000  0.05    0.12
Q14   1   0.1844  0.8595  0.1939  11.00000  0.05    0.12
Q15   1   0.1988  1.1093  0.0862  11.00000  0.05    0.12
Q16   1   0.2187  1.1517  0.1057  11.00000  0.05    0.11
Q17   1   0.3197  0.8608  0.1236  11.00000  0.05    0.11
Q18   1   0.2826  0.7927  0.1887  11.00000  0.05    0.11
Q19   1   0.3181  1.0976  0.1039  11.00000  0.05    0.11
Q20   1   0.7124  0.3073  0.4506  11.00000  0.05    0.11
;
_shelx_res_checksum              24782
loop_
_audit_author_email
pcxtln@nottingham.ac.uk
william.lewis@nottingham.ac.uk
''
_olex2_date_sample_data_collection 2018-01-23
_olex2_date_sample_submission    2017-12-15
_olex2_exptl_crystal_mounting_method 'in fomblin film on a micromount'
_olex2_submission_original_sample_id NH503
_olex2_submission_special_instructions 'No special instructions were received'
_oxdiff_exptl_absorpt_empirical_details 
;
Empirical correction (ABSPACK) includes:
- Absorption correction using spherical harmonics
- Frame scaling
;
_oxdiff_exptl_absorpt_empirical_full_max 4.708
_oxdiff_exptl_absorpt_empirical_full_min 0.654
_exptl_crystal_recrystallization_method 
'Re-crystallisation from solvent: petroleum ether, EtOAc'
####################################################################### 
# 
# This file contains crystal structure data downloaded from the 
# Cambridge Structural Database (CSD) hosted by the Cambridge 
# Crystallographic Data Centre (CCDC).
# 
# Full information about CCDC data access policies and citation 
# guidelines are available at http://www.ccdc.cam.ac.uk/access/V1 
# 
# Audit and citation data items may have been added by the CCDC. 
# Please retain this information to preserve the provenance of 
# this file and to allow appropriate attribution of the data. 
# 
#######################################################################

data_rshlof
_database_code_depnum_ccdc_archive 'CCDC 1945866'
loop_
_audit_author_name
_audit_author_address
'Stephen P. Argent'
;University of Nottingham
United Kingdom
;
_audit_update_record             
;
2019-08-07 deposited with the CCDC.	2020-01-21 downloaded from the CCDC.
;
_nottingham_internal_coll_name   RSHLOF
_nottingham_internal_coll_number 18291
_nottingham_internal_coll_client RDS/HWL
_nottingham_internal_coll_type   custom
_nottingham_internal_coll_frame_method '\w scans'
_nottingham_internal_coll_frame_time '8.00, 2.00'
_nottingham_internal_coll_frame_width 1.00
_nottingham_internal_coll_user   pczspa
_nottingham_internal_coll_date   17/07/2019
_nottingham_internal_coll_location NOTTS
_nottingham_internal_coll_instrument 'GVB, PL13110001'
_nottingham_internal_NCS_number  ?
_nottingham_internal_process_date 18/07/2019
_nottingham_internal_process_user pczspa
_nottingham_internal_solution_date 28/07/2019
_nottingham_internal_solution_user pczspa
_nottingham_internal_refinement_date 28/07/2019
_nottingham_internal_refinement_user pczspa
_nottingham_internal_self_archive_date ?
_nottingham_internal_self_validation_date ?
_nottingham_internal_self_validation_user ?
_nottingham_internal_validation_date 28/07/2019
_nottingham_internal_validation_user pczspa
_nottingham_internal_archive_date ?
_refine_special_details          
'Hydroxy hydrogen atom H6 was observed in the electron density map and its position refined under the influence of a geometric restraint on the O-H distance (DFIX). The isotropic displacement parameter of H6 is fixed at a value of 1.5 times the Ueq of its parent oxygen atom. All ofther hydrogen atoms were geometrically placed and refined using a riding model.'
_audit_creation_date             2019-07-28
_audit_creation_method           
;
Olex2 1.2
(compiled 2018.05.29 svn.r3508 for OlexSys, GUI svn.r5506)
;
_shelx_SHELXL_version_number     2017/1
_chemical_name_common            ?
_chemical_name_systematic        ?
_chemical_formula_moiety         'C23 H29 N O2'
_chemical_formula_sum            'C23 H29 N O2'
_chemical_formula_weight         351.47
_chemical_absolute_configuration ad
_chemical_melting_point          ?
_chemical_oxdiff_formula         C25H25NO2
_chemical_oxdiff_usercomment     
'GVB-1649 RSHLOF #18291 for RDS/HWL in fomblin film on a micromount'
loop_
_atom_type_symbol
_atom_type_description
_atom_type_scat_dispersion_real
_atom_type_scat_dispersion_imag
_atom_type_scat_source
C C 0.0181 0.0091 'International Tables Vol C Tables 4.2.6.8 and 6.1.1.4'
H H 0.0000 0.0000 'International Tables Vol C Tables 4.2.6.8 and 6.1.1.4'
N N 0.0311 0.0180 'International Tables Vol C Tables 4.2.6.8 and 6.1.1.4'
O O 0.0492 0.0322 'International Tables Vol C Tables 4.2.6.8 and 6.1.1.4'

_shelx_space_group_comment       
;
The symmetry employed for this shelxl refinement is uniquely defined
by the following loop, which should always be used as a source of
symmetry information in preference to the above space-group names.
They are only intended as comments.
;
_space_group_crystal_system      orthorhombic
_space_group_IT_number           19
_space_group_name_H-M_alt        'P 21 21 21'
_space_group_name_Hall           'P 2ac 2ab'
loop_
_space_group_symop_operation_xyz
'x, y, z'
'-x+1/2, -y, z+1/2'
'-x, y+1/2, -z+1/2'
'x+1/2, -y+1/2, -z'

_cell_length_a                   10.31930(10)
_cell_length_b                   10.52580(10)
_cell_length_c                   18.2046(2)
_cell_angle_alpha                90
_cell_angle_beta                 90
_cell_angle_gamma                90
_cell_volume                     1977.36(3)
_cell_formula_units_Z            4
_cell_measurement_reflns_used    5494
_cell_measurement_temperature    120(2)
_cell_measurement_theta_max      72.4140
_cell_measurement_theta_min      4.8380
_shelx_estimated_absorpt_T_max   0.950
_shelx_estimated_absorpt_T_min   0.626
_exptl_absorpt_coefficient_mu    0.580
_exptl_absorpt_correction_T_max  1.000
_exptl_absorpt_correction_T_min  0.648
_exptl_absorpt_correction_type   gaussian
_exptl_absorpt_process_details   
;
CrysAlisPro 1.171.40.45a (Rigaku Oxford Diffraction, 2019)
Numerical absorption correction based on gaussian integration over
			a multifaceted crystal model
Empirical absorption correction using spherical harmonics,
 implemented in SCALE3 ABSPACK scaling algorithm.
;
_exptl_absorpt_special_details   ?
_exptl_crystal_colour            colourless
_exptl_crystal_colour_primary    colourless
_exptl_crystal_density_diffrn    1.181
_exptl_crystal_density_meas      ?
_exptl_crystal_density_method    ?
_exptl_crystal_description       plank
_exptl_crystal_F_000             760
loop_
_exptl_crystal_face_index_h
_exptl_crystal_face_index_k
_exptl_crystal_face_index_l
_exptl_crystal_face_perp_dist
0 0 1 0.0451
0 0 -1 0.0451
-5 0 -2 0.0920
5 0 2 0.0920
0 5 1 0.4370
0 -5 -1 0.4370
2 0 -5 0.0633
-2 0 5 0.0633

_exptl_crystal_size_max          0.891
_exptl_crystal_size_mid          0.193
_exptl_crystal_size_min          0.09
loop_
_exptl_oxdiff_crystal_face_indexfrac_h
_exptl_oxdiff_crystal_face_indexfrac_k
_exptl_oxdiff_crystal_face_indexfrac_l
_exptl_oxdiff_crystal_face_x
_exptl_oxdiff_crystal_face_y
_exptl_oxdiff_crystal_face_z
-0.0004 0.0001 0.9990 -0.0793 0.0013 -0.0293
0.0004 -0.0001 -0.9990 0.0793 -0.0013 0.0293
-4.9947 0.0030 -2.0024 0.1454 -0.7482 0.0590
4.9947 -0.0030 2.0024 -0.1454 0.7482 -0.0590
-0.0009 4.9984 1.0024 0.1735 -0.0038 -0.7159
0.0009 -4.9984 -1.0024 -0.1735 0.0038 0.7159
2.0001 -0.0020 -4.9932 0.4017 0.2915 0.1464
-2.0001 0.0020 4.9932 -0.4017 -0.2915 -0.1464

_exptl_transmission_factor_max   ?
_exptl_transmission_factor_min   ?
_diffrn_reflns_av_R_equivalents  0.0191
_diffrn_reflns_av_unetI/netI     0.0264
_diffrn_reflns_Laue_measured_fraction_full 0.996
_diffrn_reflns_Laue_measured_fraction_max 0.980
_diffrn_reflns_limit_h_max       12
_diffrn_reflns_limit_h_min       -12
_diffrn_reflns_limit_k_max       10
_diffrn_reflns_limit_k_min       -12
_diffrn_reflns_limit_l_max       21
_diffrn_reflns_limit_l_min       -22
_diffrn_reflns_number            7544
_diffrn_reflns_point_group_measured_fraction_full 0.987
_diffrn_reflns_point_group_measured_fraction_max 0.960
_diffrn_reflns_theta_full        67.684
_diffrn_reflns_theta_max         72.845
_diffrn_reflns_theta_min         4.853
_diffrn_ambient_environment      'N2 gas'
_diffrn_ambient_temperature      120(2)
_diffrn_crystal_treatment        'flash frozen in gaseous N2'
_diffrn_detector                 'CCD area detector'
_diffrn_detector_area_resol_mean 5.2349
_diffrn_detector_type            'Agilent Diffraction Atlas S2 detector'
_diffrn_measured_fraction_theta_full 0.996
_diffrn_measured_fraction_theta_max 0.980
_diffrn_measurement_details      
;
List of Runs (angles in degrees, time in seconds):

  # Type    Start    End  Width  t~exp~   \w     \q     \k     \f   Frames
#--------------------------------------------------------------------------
  1  \w     -1.00 130.00   1.00    2.00    --   41.70   0.00-180.00  131
  2  \w     31.00  89.00   1.00    2.00    --   41.70-125.00 -60.00   58
  3  \w     79.00 165.00   1.00    8.00    --  104.36  45.00 -30.00   86
  4  \w     32.00  85.00   1.00    8.00    --  104.36 -61.00 120.00   53
  5  \w     31.00  56.00   1.00    8.00    --  104.36 -30.00-150.00   25
  6  \w     28.00  55.00   1.00    8.00    --  104.36 -30.00-180.00   27
  7  \w     29.00  57.00   1.00    8.00    --  104.36 -30.00 150.00   28
  8  \w     28.00  56.00   1.00    8.00    --  104.36 -30.00-120.00   28
  9  \w     32.00  59.00   1.00    8.00    --  104.36 -45.00-120.00   27
 10  \w     28.00  53.00   1.00    8.00    --  104.36 -30.00 -60.00   25
 11  \w     52.00  96.00   1.00    8.00    --  104.36 -94.00-150.00   44
 12  \w     77.00 124.00   1.00    8.00    --  104.36  30.00-120.00   47
 13  \w    142.00 167.00   1.00    8.00    --  104.36  30.00-120.00   25
 14  \w     35.00  72.00   1.00    8.00    --  104.36 -61.00  60.00   37
;
_diffrn_measurement_device       '\k-geometry diffractometer'
_diffrn_measurement_device_type  'SuperNova, Atlas S2'
_diffrn_measurement_method       '\w scans'
_diffrn_measurement_specimen_support 'MiTeGen micromount'
_diffrn_orient_matrix_type       
'CrysAlisPro convention (1999,Acta A55,543-557)'
_diffrn_orient_matrix_UB_11      0.0027318000
_diffrn_orient_matrix_UB_12      0.0506359000
_diffrn_orient_matrix_UB_13      -0.0793731000
_diffrn_orient_matrix_UB_21      0.1492428000
_diffrn_orient_matrix_UB_22      -0.0010161000
_diffrn_orient_matrix_UB_23      0.0014023000
_diffrn_orient_matrix_UB_31      -0.0001309000
_diffrn_orient_matrix_UB_32      -0.1373373000
_diffrn_orient_matrix_UB_33      -0.0293212000
_diffrn_radiation_collimation    'focusing mirrors'
_diffrn_radiation_monochromator  mirror
_diffrn_radiation_probe          x-ray
_diffrn_radiation_type           CuK\a
_diffrn_radiation_wavelength     1.54184
_diffrn_radiation_wavelength_determination fundamental
_diffrn_source                   'microfocus sealed tube'
_diffrn_source_current           0.8
_diffrn_source_power             0.04
_diffrn_source_target            Cu
_diffrn_source_type              'Agilent Diffraction microfocus tube'
_diffrn_source_voltage           50
_reflns_Friedel_coverage         0.715
_reflns_Friedel_fraction_full    0.976
_reflns_Friedel_fraction_max     0.935
_reflns_number_gt                3670
_reflns_number_total             3775
_reflns_odcompleteness_completeness 99.56
_reflns_odcompleteness_iscentric 1
_reflns_odcompleteness_theta     66.97
_reflns_special_details          
;
 Reflections were merged by SHELXL according to the crystal
 class for the calculation of statistics and refinement.
 
 _reflns_Friedel_fraction is defined as the number of unique
 Friedel pairs measured divided by the number that would be
 possible theoretically, ignoring centric projections and
 systematic absences.
;
_reflns_threshold_expression     'I > 2\s(I)'
_computing_cell_refinement       'CrysAlisPro 1.171.40.45a (Rigaku OD, 2019)'
_computing_data_collection       'CrysAlisPro 1.171.40.45a (Rigaku OD, 2019)'
_computing_data_reduction        'CrysAlisPro 1.171.40.45a (Rigaku OD, 2019)'
_computing_molecular_graphics    'Olex2 (Dolomanov et al., 2009)'
_computing_publication_material  'Olex2 (Dolomanov et al., 2009)'
_computing_structure_refinement  'ShelXL (Sheldrick, 2015)'
_computing_structure_solution    'ShelXT (Sheldrick, 2015)'
_refine_diff_density_max         0.144
_refine_diff_density_min         -0.177
_refine_diff_density_rms         0.033
_refine_ls_abs_structure_details 
;
 Flack x determined using 1516 quotients [(I+)-(I-)]/[(I+)+(I-)]
 (Parsons, Flack and Wagner, Acta Cryst. B69 (2013) 249-259).
;
_refine_ls_abs_structure_Flack   -0.06(8)
_refine_ls_extinction_coef       .
_refine_ls_extinction_method     none
_refine_ls_goodness_of_fit_ref   1.041
_refine_ls_hydrogen_treatment    mixed
_refine_ls_matrix_type           full
_refine_ls_number_parameters     242
_refine_ls_number_reflns         3775
_refine_ls_number_restraints     1
_refine_ls_R_factor_all          0.0292
_refine_ls_R_factor_gt           0.0282
_refine_ls_restrained_S_all      1.041
_refine_ls_shift/su_max          0.000
_refine_ls_shift/su_mean         0.000
_refine_ls_structure_factor_coef Fsqd
_refine_ls_weighting_details     
'w=1/[\s^2^(Fo^2^)+(0.0353P)^2^+0.2514P] where P=(Fo^2^+2Fc^2^)/3'
_refine_ls_weighting_scheme      calc
_refine_ls_wR_factor_gt          0.0695
_refine_ls_wR_factor_ref         0.0702
_olex2_refinement_description    
;
1. Fixed Uiso
 At 1.2 times of:
  All C(H) groups, All C(H,H) groups
 At 1.5 times of:
  All C(H,H,H) groups, All O(H) groups
2. Restrained distances
 O6-H6
 0.84 with sigma of 0.02
3.a Ternary CH refined with riding coordinates:
 C4(H4)
3.b Secondary CH2 refined with riding coordinates:
 C2(H2A,H2B), C5(H5A,H5B)
3.c Aromatic/amide H refined with riding coordinates:
 C14(H14), C15(H15), C16(H16), C17(H17), C18(H18), C20(H20), C21(H21),
 C23(H23), C24(H24)
3.d X=CH2 refined with riding coordinates:
 C12(H12A,H12B)
3.e Idealised Me refined as rotating group:
 C8(H8A,H8B,H8C), C9(H9A,H9B,H9C), C10(H10A,H10B,H10C), C26(H26A,H26B,H26C)
;
_atom_sites_solution_hydrogens   mixed
_atom_sites_solution_primary     dual
_atom_sites_solution_secondary   difmap
loop_
_atom_site_label
_atom_site_type_symbol
_atom_site_fract_x
_atom_site_fract_y
_atom_site_fract_z
_atom_site_U_iso_or_equiv
_atom_site_adp_type
_atom_site_occupancy
_atom_site_site_symmetry_order
_atom_site_calc_flag
_atom_site_refinement_flags_posn
_atom_site_refinement_flags_adp
_atom_site_refinement_flags_occupancy
_atom_site_disorder_assembly
_atom_site_disorder_group
N1 N 0.63097(12) 0.64382(12) 0.29373(7) 0.0200(3) Uani 1 1 d . . . . .
C2 C 0.65402(15) 0.69671(15) 0.22017(8) 0.0208(3) Uani 1 1 d . . . . .
H2A H 0.679857 0.628706 0.185568 0.025 Uiso 1 1 calc R . . . .
H2B H 0.723766 0.761227 0.221838 0.025 Uiso 1 1 calc R . . . .
C3 C 0.52546(14) 0.75766(14) 0.19572(8) 0.0186(3) Uani 1 1 d . . . . .
C4 C 0.42695(14) 0.68619(14) 0.24588(8) 0.0182(3) Uani 1 1 d . . . . .
H4 H 0.420494 0.597060 0.227230 0.022 Uiso 1 1 calc R . . . .
C5 C 0.50165(14) 0.68158(14) 0.31863(8) 0.0198(3) Uani 1 1 d . . . . .
H5A H 0.503233 0.765706 0.342934 0.024 Uiso 1 1 calc R . . . .
H5B H 0.464219 0.618074 0.352675 0.024 Uiso 1 1 calc R . . . .
O6 O 0.53469(11) 0.88763(10) 0.21958(6) 0.0220(2) Uani 1 1 d D . . . .
H6 H 0.4606(19) 0.921(2) 0.2151(12) 0.033 Uiso 1 1 d DR . . . .
C7 C 0.50691(15) 0.75202(16) 0.11095(8) 0.0216(3) Uani 1 1 d . . . . .
C8 C 0.63001(16) 0.8043(2) 0.07420(10) 0.0324(4) Uani 1 1 d . . . . .
H8A H 0.651354 0.887291 0.095404 0.049 Uiso 1 1 calc GR . . . .
H8B H 0.615085 0.813593 0.021313 0.049 Uiso 1 1 calc GR . . . .
H8C H 0.702061 0.745360 0.082474 0.049 Uiso 1 1 calc GR . . . .
C9 C 0.39365(15) 0.83565(17) 0.08605(9) 0.0277(4) Uani 1 1 d . . . . .
H9A H 0.313926 0.807563 0.110379 0.042 Uiso 1 1 calc GR . . . .
H9B H 0.383257 0.828599 0.032692 0.042 Uiso 1 1 calc GR . . . .
H9C H 0.411294 0.924290 0.099130 0.042 Uiso 1 1 calc GR . . . .
C10 C 0.48314(19) 0.61649(17) 0.08417(10) 0.0321(4) Uani 1 1 d . . . . .
H10A H 0.549676 0.560064 0.104439 0.048 Uiso 1 1 calc GR . . . .
H10B H 0.487085 0.614391 0.030396 0.048 Uiso 1 1 calc GR . . . .
H10C H 0.397408 0.588072 0.100484 0.048 Uiso 1 1 calc GR . . . .
C11 C 0.29032(14) 0.73804(15) 0.25107(9) 0.0204(3) Uani 1 1 d . . . . .
C12 C 0.25988(16) 0.83610(16) 0.29446(9) 0.0262(3) Uani 1 1 d . . . . .
H12A H 0.172902 0.865353 0.296916 0.031 Uiso 1 1 calc R . . . .
H12B H 0.325241 0.876519 0.322822 0.031 Uiso 1 1 calc R . . . .
C13 C 0.18789(14) 0.67424(15) 0.20640(9) 0.0213(3) Uani 1 1 d . . . . .
C14 C 0.09122(15) 0.74623(17) 0.17210(9) 0.0250(3) Uani 1 1 d . . . . .
H14 H 0.090014 0.835828 0.178351 0.030 Uiso 1 1 calc R . . . .
C15 C -0.00293(15) 0.68847(18) 0.12906(10) 0.0298(4) Uani 1 1 d . . . . .
H15 H -0.067467 0.738795 0.105861 0.036 Uiso 1 1 calc R . . . .
C16 C -0.00327(16) 0.55777(19) 0.11975(10) 0.0312(4) Uani 1 1 d . . . . .
H16 H -0.067178 0.518533 0.089815 0.037 Uiso 1 1 calc R . . . .
C17 C 0.09032(17) 0.48469(18) 0.15442(10) 0.0299(4) Uani 1 1 d . . . . .
H17 H 0.089544 0.394927 0.148976 0.036 Uiso 1 1 calc R . . . .
C18 C 0.18534(15) 0.54240(16) 0.19716(10) 0.0250(3) Uani 1 1 d . . . . .
H18 H 0.249384 0.491507 0.220387 0.030 Uiso 1 1 calc R . . . .
C19 C 0.73637(14) 0.64215(14) 0.34252(8) 0.0197(3) Uani 1 1 d . . . . .
C20 C 0.86141(15) 0.62043(15) 0.31558(8) 0.0219(3) Uani 1 1 d . . . . .
H20 H 0.873843 0.608811 0.264311 0.026 Uiso 1 1 calc R . . . .
C21 C 0.96780(14) 0.61550(15) 0.36232(9) 0.0226(3) Uani 1 1 d . . . . .
H21 H 1.051929 0.600968 0.342863 0.027 Uiso 1 1 calc R . . . .
C22 C 0.95128(15) 0.63177(14) 0.43730(9) 0.0219(3) Uani 1 1 d . . . . .
C23 C 0.82742(16) 0.65209(15) 0.46495(9) 0.0253(3) Uani 1 1 d . . . . .
H23 H 0.815409 0.662027 0.516364 0.030 Uiso 1 1 calc R . . . .
C24 C 0.72096(15) 0.65806(15) 0.41832(9) 0.0234(3) Uani 1 1 d . . . . .
H24 H 0.637119 0.673048 0.438060 0.028 Uiso 1 1 calc R . . . .
O25 O 1.05060(11) 0.63197(11) 0.48784(7) 0.0273(3) Uani 1 1 d . . . . .
C26 C 1.17129(16) 0.58280(18) 0.46298(10) 0.0302(4) Uani 1 1 d . . . . .
H26A H 1.208040 0.640098 0.426019 0.045 Uiso 1 1 calc GR . . . .
H26B H 1.157833 0.498671 0.441224 0.045 Uiso 1 1 calc GR . . . .
H26C H 1.231125 0.575765 0.504587 0.045 Uiso 1 1 calc GR . . . .

loop_
_atom_site_aniso_label
_atom_site_aniso_U_11
_atom_site_aniso_U_22
_atom_site_aniso_U_33
_atom_site_aniso_U_23
_atom_site_aniso_U_13
_atom_site_aniso_U_12
N1 0.0174(6) 0.0224(6) 0.0201(6) 0.0010(5) -0.0002(5) 0.0008(5)
C2 0.0181(7) 0.0233(7) 0.0211(7) 0.0001(6) -0.0005(6) 0.0011(6)
C3 0.0177(7) 0.0160(6) 0.0220(7) -0.0004(6) -0.0005(6) -0.0008(5)
C4 0.0179(7) 0.0156(6) 0.0211(7) -0.0005(6) -0.0005(6) -0.0004(5)
C5 0.0181(7) 0.0198(7) 0.0216(7) 0.0001(6) 0.0009(6) 0.0006(6)
O6 0.0222(5) 0.0161(5) 0.0276(6) -0.0013(4) -0.0020(4) -0.0023(4)
C7 0.0188(7) 0.0253(7) 0.0208(7) 0.0002(6) -0.0004(6) -0.0010(6)
C8 0.0215(8) 0.0516(11) 0.0240(8) 0.0059(8) 0.0002(6) -0.0039(8)
C9 0.0239(7) 0.0361(9) 0.0232(8) 0.0057(7) -0.0020(6) 0.0015(7)
C10 0.0413(9) 0.0305(9) 0.0246(8) -0.0056(7) -0.0033(7) -0.0005(8)
C11 0.0182(7) 0.0195(7) 0.0235(7) 0.0043(6) 0.0014(6) -0.0001(6)
C12 0.0224(7) 0.0254(8) 0.0308(8) -0.0024(7) 0.0010(6) 0.0036(6)
C13 0.0163(7) 0.0246(7) 0.0231(7) 0.0027(6) 0.0028(6) -0.0011(6)
C14 0.0184(7) 0.0275(8) 0.0293(8) 0.0057(7) 0.0022(6) 0.0012(6)
C15 0.0185(7) 0.0426(10) 0.0283(8) 0.0103(8) -0.0013(6) 0.0000(7)
C16 0.0231(8) 0.0435(10) 0.0270(8) 0.0021(7) -0.0018(7) -0.0106(7)
C17 0.0261(8) 0.0298(9) 0.0338(9) 0.0003(7) 0.0002(7) -0.0084(7)
C18 0.0214(8) 0.0246(7) 0.0290(8) 0.0046(7) -0.0003(6) -0.0018(6)
C19 0.0200(7) 0.0163(7) 0.0229(7) -0.0009(6) -0.0014(6) -0.0006(6)
C20 0.0231(7) 0.0221(7) 0.0205(7) -0.0007(6) 0.0002(6) 0.0010(6)
C21 0.0182(7) 0.0214(7) 0.0282(8) -0.0002(6) 0.0000(6) 0.0003(6)
C22 0.0220(7) 0.0173(7) 0.0264(8) -0.0012(6) -0.0056(6) 0.0003(6)
C23 0.0277(8) 0.0271(8) 0.0210(7) -0.0039(6) -0.0019(6) 0.0029(6)
C24 0.0212(7) 0.0252(8) 0.0238(8) -0.0031(6) 0.0001(6) 0.0031(6)
O25 0.0236(5) 0.0288(6) 0.0295(6) -0.0044(5) -0.0087(5) 0.0032(5)
C26 0.0206(8) 0.0341(9) 0.0359(9) 0.0023(7) -0.0051(7) 0.0008(7)

_geom_special_details            
;
 All esds (except the esd in the dihedral angle between two l.s. planes)
 are estimated using the full covariance matrix.  The cell esds are taken
 into account individually in the estimation of esds in distances, angles
 and torsion angles; correlations between esds in cell parameters are only
 used when they are defined by crystal symmetry.  An approximate (isotropic)
 treatment of cell esds is used for estimating esds involving l.s. planes.
;
loop_
_geom_bond_atom_site_label_1
_geom_bond_atom_site_label_2
_geom_bond_distance
_geom_bond_site_symmetry_2
_geom_bond_publ_flag
N1 C2 1.470(2) . ?
N1 C5 1.4644(18) . ?
N1 C19 1.4043(19) . ?
C2 H2A 0.9900 . ?
C2 H2B 0.9900 . ?
C2 C3 1.539(2) . ?
C3 C4 1.560(2) . ?
C3 O6 1.4384(17) . ?
C3 C7 1.556(2) . ?
C4 H4 1.0000 . ?
C4 C5 1.533(2) . ?
C4 C11 1.515(2) . ?
C5 H5A 0.9900 . ?
C5 H5B 0.9900 . ?
O6 H6 0.847(18) . ?
C7 C8 1.538(2) . ?
C7 C9 1.532(2) . ?
C7 C10 1.527(2) . ?
C8 H8A 0.9800 . ?
C8 H8B 0.9800 . ?
C8 H8C 0.9800 . ?
C9 H9A 0.9800 . ?
C9 H9B 0.9800 . ?
C9 H9C 0.9800 . ?
C10 H10A 0.9800 . ?
C10 H10B 0.9800 . ?
C10 H10C 0.9800 . ?
C11 C12 1.337(2) . ?
C11 C13 1.493(2) . ?
C12 H12A 0.9500 . ?
C12 H12B 0.9500 . ?
C13 C14 1.400(2) . ?
C13 C18 1.398(2) . ?
C14 H14 0.9500 . ?
C14 C15 1.388(2) . ?
C15 H15 0.9500 . ?
C15 C16 1.386(3) . ?
C16 H16 0.9500 . ?
C16 C17 1.387(3) . ?
C17 H17 0.9500 . ?
C17 C18 1.391(2) . ?
C18 H18 0.9500 . ?
C19 C20 1.399(2) . ?
C19 C24 1.399(2) . ?
C20 H20 0.9500 . ?
C20 C21 1.390(2) . ?
C21 H21 0.9500 . ?
C21 C22 1.386(2) . ?
C22 C23 1.390(2) . ?
C22 O25 1.3773(19) . ?
C23 H23 0.9500 . ?
C23 C24 1.390(2) . ?
C24 H24 0.9500 . ?
O25 C26 1.422(2) . ?
C26 H26A 0.9800 . ?
C26 H26B 0.9800 . ?
C26 H26C 0.9800 . ?

loop_
_geom_angle_atom_site_label_1
_geom_angle_atom_site_label_2
_geom_angle_atom_site_label_3
_geom_angle
_geom_angle_site_symmetry_1
_geom_angle_site_symmetry_3
_geom_angle_publ_flag
C5 N1 C2 109.07(12) . . ?
C19 N1 C2 117.11(12) . . ?
C19 N1 C5 120.90(12) . . ?
N1 C2 H2A 110.5 . . ?
N1 C2 H2B 110.5 . . ?
N1 C2 C3 106.37(12) . . ?
H2A C2 H2B 108.6 . . ?
C3 C2 H2A 110.5 . . ?
C3 C2 H2B 110.5 . . ?
C2 C3 C4 101.03(12) . . ?
C2 C3 C7 112.13(12) . . ?
O6 C3 C2 104.60(11) . . ?
O6 C3 C4 108.97(12) . . ?
O6 C3 C7 110.11(12) . . ?
C7 C3 C4 118.82(12) . . ?
C3 C4 H4 107.3 . . ?
C5 C4 C3 101.15(11) . . ?
C5 C4 H4 107.3 . . ?
C11 C4 C3 117.99(12) . . ?
C11 C4 H4 107.3 . . ?
C11 C4 C5 115.18(13) . . ?
N1 C5 C4 101.50(12) . . ?
N1 C5 H5A 111.5 . . ?
N1 C5 H5B 111.5 . . ?
C4 C5 H5A 111.5 . . ?
C4 C5 H5B 111.5 . . ?
H5A C5 H5B 109.3 . . ?
C3 O6 H6 108.0(15) . . ?
C8 C7 C3 108.43(12) . . ?
C9 C7 C3 111.44(13) . . ?
C9 C7 C8 107.21(13) . . ?
C10 C7 C3 111.84(13) . . ?
C10 C7 C8 109.15(14) . . ?
C10 C7 C9 108.64(13) . . ?
C7 C8 H8A 109.5 . . ?
C7 C8 H8B 109.5 . . ?
C7 C8 H8C 109.5 . . ?
H8A C8 H8B 109.5 . . ?
H8A C8 H8C 109.5 . . ?
H8B C8 H8C 109.5 . . ?
C7 C9 H9A 109.5 . . ?
C7 C9 H9B 109.5 . . ?
C7 C9 H9C 109.5 . . ?
H9A C9 H9B 109.5 . . ?
H9A C9 H9C 109.5 . . ?
H9B C9 H9C 109.5 . . ?
C7 C10 H10A 109.5 . . ?
C7 C10 H10B 109.5 . . ?
C7 C10 H10C 109.5 . . ?
H10A C10 H10B 109.5 . . ?
H10A C10 H10C 109.5 . . ?
H10B C10 H10C 109.5 . . ?
C12 C11 C4 122.25(14) . . ?
C12 C11 C13 120.17(14) . . ?
C13 C11 C4 117.58(13) . . ?
C11 C12 H12A 120.0 . . ?
C11 C12 H12B 120.0 . . ?
H12A C12 H12B 120.0 . . ?
C14 C13 C11 120.27(15) . . ?
C18 C13 C11 121.68(15) . . ?
C18 C13 C14 118.05(15) . . ?
C13 C14 H14 119.6 . . ?
C15 C14 C13 120.89(16) . . ?
C15 C14 H14 119.6 . . ?
C14 C15 H15 119.8 . . ?
C16 C15 C14 120.36(16) . . ?
C16 C15 H15 119.8 . . ?
C15 C16 H16 120.2 . . ?
C15 C16 C17 119.55(16) . . ?
C17 C16 H16 120.2 . . ?
C16 C17 H17 119.9 . . ?
C16 C17 C18 120.21(17) . . ?
C18 C17 H17 119.9 . . ?
C13 C18 H18 119.5 . . ?
C17 C18 C13 120.92(16) . . ?
C17 C18 H18 119.5 . . ?
C20 C19 N1 119.64(13) . . ?
C24 C19 N1 122.29(14) . . ?
C24 C19 C20 118.04(14) . . ?
C19 C20 H20 119.3 . . ?
C21 C20 C19 121.32(14) . . ?
C21 C20 H20 119.3 . . ?
C20 C21 H21 120.0 . . ?
C22 C21 C20 120.07(14) . . ?
C22 C21 H21 120.0 . . ?
C21 C22 C23 119.25(14) . . ?
O25 C22 C21 124.50(14) . . ?
O25 C22 C23 116.23(14) . . ?
C22 C23 H23 119.6 . . ?
C24 C23 C22 120.84(15) . . ?
C24 C23 H23 119.6 . . ?
C19 C24 H24 119.8 . . ?
C23 C24 C19 120.47(15) . . ?
C23 C24 H24 119.8 . . ?
C22 O25 C26 116.00(13) . . ?
O25 C26 H26A 109.5 . . ?
O25 C26 H26B 109.5 . . ?
O25 C26 H26C 109.5 . . ?
H26A C26 H26B 109.5 . . ?
H26A C26 H26C 109.5 . . ?
H26B C26 H26C 109.5 . . ?

_shelx_res_file                  
;
TITL rshlof_a.res in P2(1)2(1)2(1)
    rshlof.res
    created by SHELXL-2017/1 at 14:33:54 on 28-Jul-2019
REM Old TITL RSHLOF in P2(1)2(1)2(1)
REM SHELXT solution in P2(1)2(1)2(1)
REM R1 0.101, Rweak 0.031, Alpha 0.000, Orientation as input
REM Flack x = 0.142 ( 0.070 ) from Parsons' quotients
REM Formula found by SHELXT: C22 N O3
CELL 1.54184 10.3193 10.5258 18.2046 90 90 90
ZERR 4 0.0001 0.0001 0.0002 0 0 0
LATT -1
SYMM 0.5-X,-Y,0.5+Z
SYMM -X,0.5+Y,0.5-Z
SYMM 0.5+X,0.5-Y,-Z
SFAC C H N O
UNIT 92 116 4 8
DFIX 0.84 O6 H6

L.S. 8
PLAN  10
SIZE 0.09 0.193 0.891
TEMP -153
BOND $H
list 4
fmap 2 53
ACTA
OMIT 0 2 0
OMIT -9 5 1
REM <olex2.extras>
REM <HklSrc "%.\\RSHLOF.hkl">
REM </olex2.extras>

WGHT    0.035300    0.251400
FVAR       0.80107
N1    3    0.630969    0.643821    0.293734    11.00000    0.01738    0.02239 =
         0.02012    0.00101   -0.00023    0.00085
C2    1    0.654022    0.696707    0.220167    11.00000    0.01812    0.02328 =
         0.02112    0.00011   -0.00045    0.00110
AFIX  23
H2A   2    0.679857    0.628706    0.185568    11.00000   -1.20000
H2B   2    0.723766    0.761227    0.221838    11.00000   -1.20000
AFIX   0
C3    1    0.525458    0.757665    0.195720    11.00000    0.01769    0.01601 =
         0.02203   -0.00039   -0.00050   -0.00079
C4    1    0.426953    0.686195    0.245882    11.00000    0.01791    0.01561 =
         0.02107   -0.00051   -0.00047   -0.00044
AFIX  13
H4    2    0.420494    0.597060    0.227230    11.00000   -1.20000
AFIX   0
C5    1    0.501647    0.681581    0.318631    11.00000    0.01814    0.01979 =
         0.02162    0.00013    0.00092    0.00058
AFIX  23
H5A   2    0.503233    0.765706    0.342934    11.00000   -1.20000
H5B   2    0.464219    0.618074    0.352675    11.00000   -1.20000
AFIX   0
O6    4    0.534687    0.887629    0.219580    11.00000    0.02218    0.01609 =
         0.02758   -0.00127   -0.00196   -0.00234
H6    2    0.460591    0.921338    0.215064    11.00000   -1.50000
C7    1    0.506912    0.752022    0.110955    11.00000    0.01884    0.02529 =
         0.02081    0.00023   -0.00043   -0.00095
C8    1    0.630013    0.804307    0.074205    11.00000    0.02147    0.05160 =
         0.02403    0.00588    0.00020   -0.00389
AFIX 137
H8A   2    0.651354    0.887291    0.095404    11.00000   -1.50000
H8B   2    0.615085    0.813593    0.021313    11.00000   -1.50000
H8C   2    0.702061    0.745360    0.082474    11.00000   -1.50000
AFIX   0
C9    1    0.393646    0.835651    0.086045    11.00000    0.02394    0.03610 =
         0.02320    0.00567   -0.00203    0.00152
AFIX 137
H9A   2    0.313926    0.807563    0.110379    11.00000   -1.50000
H9B   2    0.383257    0.828599    0.032692    11.00000   -1.50000
H9C   2    0.411294    0.924290    0.099130    11.00000   -1.50000
AFIX   0
C10   1    0.483140    0.616494    0.084168    11.00000    0.04131    0.03049 =
         0.02459   -0.00558   -0.00327   -0.00055
AFIX 137
H10A  2    0.549676    0.560064    0.104439    11.00000   -1.50000
H10B  2    0.487085    0.614391    0.030396    11.00000   -1.50000
H10C  2    0.397408    0.588072    0.100484    11.00000   -1.50000
AFIX   0
C11   1    0.290324    0.738039    0.251071    11.00000    0.01819    0.01951 =
         0.02347    0.00426    0.00145   -0.00014
C12   1    0.259885    0.836100    0.294456    11.00000    0.02237    0.02545 =
         0.03078   -0.00243    0.00099    0.00359
AFIX  93
H12A  2    0.172902    0.865353    0.296916    11.00000   -1.20000
H12B  2    0.325241    0.876519    0.322822    11.00000   -1.20000
AFIX   0
C13   1    0.187886    0.674242    0.206396    11.00000    0.01625    0.02461 =
         0.02307    0.00272    0.00280   -0.00114
C14   1    0.091218    0.746232    0.172095    11.00000    0.01837    0.02749 =
         0.02928    0.00566    0.00219    0.00121
AFIX  43
H14   2    0.090014    0.835828    0.178351    11.00000   -1.20000
AFIX   0
C15   1   -0.002926    0.688471    0.129058    11.00000    0.01853    0.04257 =
         0.02831    0.01029   -0.00128    0.00005
AFIX  43
H15   2   -0.067467    0.738795    0.105861    11.00000   -1.20000
AFIX   0
C16   1   -0.003265    0.557772    0.119748    11.00000    0.02312    0.04349 =
         0.02703    0.00210   -0.00182   -0.01057
AFIX  43
H16   2   -0.067178    0.518533    0.089815    11.00000   -1.20000
AFIX   0
C17   1    0.090315    0.484686    0.154420    11.00000    0.02606    0.02983 =
         0.03382    0.00026    0.00024   -0.00840
AFIX  43
H17   2    0.089544    0.394927    0.148976    11.00000   -1.20000
AFIX   0
C18   1    0.185340    0.542396    0.197159    11.00000    0.02136    0.02465 =
         0.02904    0.00461   -0.00027   -0.00179
AFIX  43
H18   2    0.249384    0.491507    0.220387    11.00000   -1.20000
AFIX   0
C19   1    0.736371    0.642154    0.342522    11.00000    0.01997    0.01631 =
         0.02291   -0.00089   -0.00140   -0.00060
C20   1    0.861411    0.620428    0.315579    11.00000    0.02311    0.02212 =
         0.02047   -0.00072    0.00024    0.00103
AFIX  43
H20   2    0.873843    0.608811    0.264311    11.00000   -1.20000
AFIX   0
C21   1    0.967805    0.615500    0.362322    11.00000    0.01819    0.02142 =
         0.02820   -0.00022    0.00003    0.00026
AFIX  43
H21   2    1.051929    0.600968    0.342863    11.00000   -1.20000
AFIX   0
C22   1    0.951280    0.631768    0.437296    11.00000    0.02201    0.01732 =
         0.02637   -0.00121   -0.00562    0.00032
C23   1    0.827421    0.652092    0.464946    11.00000    0.02773    0.02707 =
         0.02104   -0.00390   -0.00186    0.00285
AFIX  43
H23   2    0.815409    0.662027    0.516364    11.00000   -1.20000
AFIX   0
C24   1    0.720958    0.658061    0.418322    11.00000    0.02122    0.02523 =
         0.02383   -0.00312    0.00010    0.00314
AFIX  43
H24   2    0.637119    0.673048    0.438060    11.00000   -1.20000
AFIX   0
O25   4    1.050603    0.631973    0.487838    11.00000    0.02359    0.02883 =
         0.02952   -0.00437   -0.00870    0.00321
C26   1    1.171286    0.582803    0.462984    11.00000    0.02063    0.03408 =
         0.03594    0.00230   -0.00514    0.00084
AFIX 137
H26A  2    1.208040    0.640098    0.426019    11.00000   -1.50000
H26B  2    1.157833    0.498671    0.441224    11.00000   -1.50000
H26C  2    1.231125    0.575765    0.504587    11.00000   -1.50000
AFIX   0
HKLF 4


REM  rshlof_a.res in P2(1)2(1)2(1)
REM R1 =  0.0282 for    3670 Fo > 4sig(Fo)  and  0.0292 for all    3775 data
REM    242 parameters refined using      1 restraints

END

WGHT      0.0353      0.2514

REM Highest difference peak  0.144,  deepest hole -0.177,  1-sigma level  0.033
Q1    1   0.5155  0.7417  0.1538  11.00000  0.05    0.14
Q2    1   0.3561  0.7184  0.2434  11.00000  0.05    0.13
Q3    1   0.2392  0.7066  0.2290  11.00000  0.05    0.12
Q4    1   0.5913  0.7212  0.2041  11.00000  0.05    0.12
Q5    1   0.4570  0.6862  0.2815  11.00000  0.05    0.12
Q6    1   0.4549  0.7972  0.1015  11.00000  0.05    0.12
Q7    1   0.4674  0.7261  0.2198  11.00000  0.05    0.11
Q8    1   0.5682  0.7719  0.0854  11.00000  0.05    0.10
Q9    1   0.6428  0.6861  0.2595  11.00000  0.05    0.10
Q10   1   0.2806  0.7995  0.2572  11.00000  0.05    0.10
;
_shelx_res_checksum              74034
_olex2_exptl_crystal_mounting_method 'in fomblin film on a micromount'
_olex2_submission_special_instructions 'No special instructions were received'
_oxdiff_exptl_absorpt_empirical_details 
;
Empirical correction (ABSPACK) includes:
- Absorption correction using spherical harmonics
- Frame scaling
;
_oxdiff_exptl_absorpt_empirical_full_max 1.203
_oxdiff_exptl_absorpt_empirical_full_min 0.883
_exptl_crystal_recrystallization_method 'Re-crystallisation from solvent: EtOAc'
####################################################################### 
# 
# This file contains crystal structure data downloaded from the 
# Cambridge Structural Database (CSD) hosted by the Cambridge 
# Crystallographic Data Centre (CCDC).
# 
# Full information about CCDC data access policies and citation 
# guidelines are available at http://www.ccdc.cam.ac.uk/access/V1 
# 
# Audit and citation data items may have been added by the CCDC. 
# Please retain this information to preserve the provenance of 
# this file and to allow appropriate attribution of the data. 
# 
#######################################################################

data_rshlog
_database_code_depnum_ccdc_archive 'CCDC 1945865'
loop_
_audit_author_name
_audit_author_address
'Stephen P. Argent'
;University of Nottingham
United Kingdom
;
_audit_update_record             
;
2019-08-07 deposited with the CCDC.	2020-01-21 downloaded from the CCDC.
;
_nottingham_internal_coll_name   RSHLOG
_nottingham_internal_coll_number 18292
_nottingham_internal_coll_client RDS/HWL
_nottingham_internal_coll_type   custom
_nottingham_internal_coll_frame_method '\w scans'
_nottingham_internal_coll_frame_time '20.00, 5.00'
_nottingham_internal_coll_frame_width 1.00
_nottingham_internal_coll_user   pczspa
_nottingham_internal_coll_date   17/07/2019
_nottingham_internal_coll_location NOTTS
_nottingham_internal_coll_instrument 'GVB, PL13110001'
_nottingham_internal_NCS_number  ?
_nottingham_internal_process_date 18/07/2019
_nottingham_internal_process_user pczspa
_nottingham_internal_solution_date 28/07/2019
_nottingham_internal_solution_user pczspa
_nottingham_internal_refinement_date 28/07/2019
_nottingham_internal_refinement_user pczspa
_nottingham_internal_self_archive_date ?
_nottingham_internal_self_validation_date ?
_nottingham_internal_self_validation_user ?
_nottingham_internal_validation_date 28/07/2019
_nottingham_internal_validation_user pczspa
_nottingham_internal_archive_date ?
_refine_special_details          
'Hydroxy hydrogen atom H6 was observed in the electron density map and its position refined under the influence of a geometric restraint on the O-H distance (DFIX). The isotropic displacement parameter of H6 is fixed at a value of 1.5 times the Ueq of its parent oxygen atom. All ofther hydrogen atoms were geometrically placed and refined using a riding model.'
_audit_creation_date             2019-07-28
_audit_creation_method           
;
Olex2 1.2
(compiled 2018.05.29 svn.r3508 for OlexSys, GUI svn.r5506)
;
_shelx_SHELXL_version_number     2017/1
_chemical_name_common            ?
_chemical_name_systematic        ?
_chemical_formula_moiety         'C25 H25 N O3 S'
_chemical_formula_sum            'C25 H25 N O3 S'
_chemical_formula_weight         419.52
_chemical_absolute_configuration ad
_chemical_melting_point          ?
_chemical_oxdiff_formula         C25H25NO3S
_chemical_oxdiff_usercomment     
'GVB-1650 RSHLOG #18292 for RDS/HWL in fomblin film on a micromount'
loop_
_atom_type_symbol
_atom_type_description
_atom_type_scat_dispersion_real
_atom_type_scat_dispersion_imag
_atom_type_scat_source
C C 0.0181 0.0091 'International Tables Vol C Tables 4.2.6.8 and 6.1.1.4'
H H 0.0000 0.0000 'International Tables Vol C Tables 4.2.6.8 and 6.1.1.4'
N N 0.0311 0.0180 'International Tables Vol C Tables 4.2.6.8 and 6.1.1.4'
O O 0.0492 0.0322 'International Tables Vol C Tables 4.2.6.8 and 6.1.1.4'
S S 0.3331 0.5567 'International Tables Vol C Tables 4.2.6.8 and 6.1.1.4'

_shelx_space_group_comment       
;
The symmetry employed for this shelxl refinement is uniquely defined
by the following loop, which should always be used as a source of
symmetry information in preference to the above space-group names.
They are only intended as comments.
;
_space_group_crystal_system      orthorhombic
_space_group_IT_number           19
_space_group_name_H-M_alt        'P 21 21 21'
_space_group_name_Hall           'P 2ac 2ab'
loop_
_space_group_symop_operation_xyz
'x, y, z'
'-x+1/2, -y, z+1/2'
'-x, y+1/2, -z+1/2'
'x+1/2, -y+1/2, -z'

_cell_length_a                   5.90900(10)
_cell_length_b                   12.8175(2)
_cell_length_c                   27.4929(4)
_cell_angle_alpha                90
_cell_angle_beta                 90
_cell_angle_gamma                90
_cell_volume                     2082.27(6)
_cell_formula_units_Z            4
_cell_measurement_reflns_used    6654
_cell_measurement_temperature    120(2)
_cell_measurement_theta_max      72.6990
_cell_measurement_theta_min      4.7020
_shelx_estimated_absorpt_T_max   0.926
_shelx_estimated_absorpt_T_min   0.336
_exptl_absorpt_coefficient_mu    1.598
_exptl_absorpt_correction_T_max  1.000
_exptl_absorpt_correction_T_min  0.521
_exptl_absorpt_correction_type   gaussian
_exptl_absorpt_process_details   
;
CrysAlisPro 1.171.40.45a (Rigaku Oxford Diffraction, 2019)
Numerical absorption correction based on gaussian integration over
			a multifaceted crystal model
Empirical absorption correction using spherical harmonics,
 implemented in SCALE3 ABSPACK scaling algorithm.
;
_exptl_absorpt_special_details   ?
_exptl_crystal_colour            colourless
_exptl_crystal_colour_primary    colourless
_exptl_crystal_density_diffrn    1.338
_exptl_crystal_density_meas      ?
_exptl_crystal_density_method    ?
_exptl_crystal_description       needle
_exptl_crystal_F_000             888
loop_
_exptl_crystal_face_index_h
_exptl_crystal_face_index_k
_exptl_crystal_face_index_l
_exptl_crystal_face_perp_dist
0 -1 0 0.0358
0 1 0 0.0358
0 0 -1 0.0246
0 0 1 0.0246
-1 0 0 0.4359
1 0 0 0.4359

_exptl_crystal_size_max          0.872
_exptl_crystal_size_mid          0.072
_exptl_crystal_size_min          0.049
loop_
_exptl_oxdiff_crystal_face_indexfrac_h
_exptl_oxdiff_crystal_face_indexfrac_k
_exptl_oxdiff_crystal_face_indexfrac_l
_exptl_oxdiff_crystal_face_x
_exptl_oxdiff_crystal_face_y
_exptl_oxdiff_crystal_face_z
-0.0011 -1.0001 0.0007 -0.0912 0.0701 -0.0350
0.0011 1.0001 -0.0007 0.0912 -0.0701 0.0350
-0.0000 0.0005 -0.9992 -0.0331 -0.0450 -0.0035
0.0000 -0.0005 0.9992 0.0331 0.0450 0.0035
-0.9994 0.0003 -0.0021 0.0699 -0.0321 -0.2489
0.9994 -0.0003 0.0021 -0.0699 0.0321 0.2489

_exptl_transmission_factor_max   ?
_exptl_transmission_factor_min   ?
_diffrn_reflns_av_R_equivalents  0.0175
_diffrn_reflns_av_unetI/netI     0.0214
_diffrn_reflns_Laue_measured_fraction_full 0.999
_diffrn_reflns_Laue_measured_fraction_max 0.988
_diffrn_reflns_limit_h_max       7
_diffrn_reflns_limit_h_min       -5
_diffrn_reflns_limit_k_max       15
_diffrn_reflns_limit_k_min       -15
_diffrn_reflns_limit_l_max       33
_diffrn_reflns_limit_l_min       -28
_diffrn_reflns_number            9854
_diffrn_reflns_point_group_measured_fraction_full 0.999
_diffrn_reflns_point_group_measured_fraction_max 0.977
_diffrn_reflns_theta_full        67.684
_diffrn_reflns_theta_max         72.811
_diffrn_reflns_theta_min         3.805
_diffrn_ambient_environment      'N2 gas'
_diffrn_ambient_temperature      120(2)
_diffrn_crystal_treatment        'flash frozen in gaseous N2'
_diffrn_detector                 'CCD area detector'
_diffrn_detector_area_resol_mean 5.2349
_diffrn_detector_type            'Agilent Diffraction Atlas S2 detector'
_diffrn_measured_fraction_theta_full 0.999
_diffrn_measured_fraction_theta_max 0.988
_diffrn_measurement_details      
;
List of Runs (angles in degrees, time in seconds):

  # Type    Start    End  Width  t~exp~   \w     \q     \k     \f   Frames
#--------------------------------------------------------------------------
  1  \w     -5.00  38.00   1.00    5.00    --  -41.70  19.00 150.00   43
  2  \w   -114.00 -14.00   1.00    5.00    --  -41.70 -57.00-150.00  100
  3  \w     -5.00  38.00   1.00    5.00    --  -41.70  19.00-150.00   43
  4  \w     -5.00  38.00   1.00    5.00    --  -41.70  19.00-180.00   43
  5  \w     32.00  93.00   1.00   20.00    --  104.36 -61.00  60.00   61
  6  \w     31.00 112.00   1.00   20.00    --  104.36-125.00-120.00   81
  7  \w     28.00  57.00   1.00   20.00    --  104.36 -30.00  30.00   29
  8  \w     31.00  72.00   1.00   20.00    --  104.36 -45.00 -90.00   41
  9  \w     28.00  57.00   1.00   20.00    --  104.36 -30.00 -60.00   29
 10  \w     76.00 178.00   1.00   20.00    --  104.36  30.00-180.00  102
 11  \w     97.00 177.00   1.00   20.00    --  104.36 126.00 -88.00   80
 12  \w     28.00  57.00   1.00   20.00    --  104.36 -30.00   0.00   29
 13  \w     31.00 104.00   1.00   20.00    --  104.36-125.00  60.00   73
;
_diffrn_measurement_device       '\k-geometry diffractometer'
_diffrn_measurement_device_type  'SuperNova, Atlas S2'
_diffrn_measurement_method       '\w scans'
_diffrn_measurement_specimen_support 'MiTeGen micromount'
_diffrn_orient_matrix_type       
'CrysAlisPro convention (1999,Acta A55,543-557)'
_diffrn_orient_matrix_UB_11      -0.0700018000
_diffrn_orient_matrix_UB_12      0.0912566000
_diffrn_orient_matrix_UB_13      0.0332129000
_diffrn_orient_matrix_UB_21      0.0320028000
_diffrn_orient_matrix_UB_22      -0.0700756000
_diffrn_orient_matrix_UB_23      0.0450089000
_diffrn_orient_matrix_UB_31      0.2490624000
_diffrn_orient_matrix_UB_32      0.0346879000
_diffrn_orient_matrix_UB_33      0.0035567000
_diffrn_radiation_collimation    'focusing mirrors'
_diffrn_radiation_monochromator  mirror
_diffrn_radiation_probe          x-ray
_diffrn_radiation_type           CuK\a
_diffrn_radiation_wavelength     1.54184
_diffrn_radiation_wavelength_determination fundamental
_diffrn_source                   'microfocus sealed tube'
_diffrn_source_current           0.8
_diffrn_source_power             0.04
_diffrn_source_target            Cu
_diffrn_source_type              'Agilent Diffraction microfocus tube'
_diffrn_source_voltage           50
_reflns_Friedel_coverage         0.698
_reflns_Friedel_fraction_full    0.999
_reflns_Friedel_fraction_max     0.960
_reflns_number_gt                3979
_reflns_number_total             4075
_reflns_odcompleteness_completeness 99.91
_reflns_odcompleteness_iscentric 1
_reflns_odcompleteness_theta     66.97
_reflns_special_details          
;
 Reflections were merged by SHELXL according to the crystal
 class for the calculation of statistics and refinement.
 
 _reflns_Friedel_fraction is defined as the number of unique
 Friedel pairs measured divided by the number that would be
 possible theoretically, ignoring centric projections and
 systematic absences.
;
_reflns_threshold_expression     'I > 2\s(I)'
_computing_cell_refinement       'CrysAlisPro 1.171.40.45a (Rigaku OD, 2019)'
_computing_data_collection       'CrysAlisPro 1.171.40.45a (Rigaku OD, 2019)'
_computing_data_reduction        'CrysAlisPro 1.171.40.45a (Rigaku OD, 2019)'
_computing_molecular_graphics    'Olex2 (Dolomanov et al., 2009)'
_computing_publication_material  'Olex2 (Dolomanov et al., 2009)'
_computing_structure_refinement  'ShelXL (Sheldrick, 2015)'
_computing_structure_solution    'ShelXT (Sheldrick, 2015)'
_refine_diff_density_max         0.189
_refine_diff_density_min         -0.241
_refine_diff_density_rms         0.034
_refine_ls_abs_structure_details 
;
 Flack x determined using 1615 quotients [(I+)-(I-)]/[(I+)+(I-)]
 (Parsons, Flack and Wagner, Acta Cryst. B69 (2013) 249-259).
;
_refine_ls_abs_structure_Flack   -0.008(5)
_refine_ls_extinction_coef       .
_refine_ls_extinction_method     none
_refine_ls_goodness_of_fit_ref   1.060
_refine_ls_hydrogen_treatment    mixed
_refine_ls_matrix_type           full
_refine_ls_number_parameters     276
_refine_ls_number_reflns         4075
_refine_ls_number_restraints     1
_refine_ls_R_factor_all          0.0243
_refine_ls_R_factor_gt           0.0234
_refine_ls_restrained_S_all      1.060
_refine_ls_shift/su_max          0.001
_refine_ls_shift/su_mean         0.000
_refine_ls_structure_factor_coef Fsqd
_refine_ls_weighting_details     
'w=1/[\s^2^(Fo^2^)+(0.0286P)^2^+0.4043P] where P=(Fo^2^+2Fc^2^)/3'
_refine_ls_weighting_scheme      calc
_refine_ls_wR_factor_gt          0.0577
_refine_ls_wR_factor_ref         0.0583
_olex2_refinement_description    
;
1. Fixed Uiso
 At 1.2 times of:
  All C(H) groups, All C(H,H) groups
 At 1.5 times of:
  All C(H,H,H) groups
2. Restrained distances
 O6-H6
 0.84 with sigma of 0.02
3.a Ternary CH refined with riding coordinates:
 C4(H4)
3.b Secondary CH2 refined with riding coordinates:
 C2(H2A,H2B), C5(H5A,H5B)
3.c Aromatic/amide H refined with riding coordinates:
 C8(H8), C9(H9), C10(H10), C11(H11), C12(H12), C16(H16), C17(H17), C18(H18),
 C19(H19), C20(H20), C25(H25), C26(H26), C28(H28), C29(H29)
3.d X=CH2 refined with riding coordinates:
 C14(H14A,H14B)
3.e Idealised Me refined as rotating group:
 C30(H30A,H30B,H30C)
;
_atom_sites_solution_hydrogens   mixed
_atom_sites_solution_primary     dual
_atom_sites_solution_secondary   difmap
loop_
_atom_site_label
_atom_site_type_symbol
_atom_site_fract_x
_atom_site_fract_y
_atom_site_fract_z
_atom_site_U_iso_or_equiv
_atom_site_adp_type
_atom_site_occupancy
_atom_site_site_symmetry_order
_atom_site_calc_flag
_atom_site_refinement_flags_posn
_atom_site_refinement_flags_adp
_atom_site_refinement_flags_occupancy
_atom_site_disorder_assembly
_atom_site_disorder_group
N1 N 0.8076(2) 0.39857(11) 0.55787(5) 0.0173(3) Uani 1 1 d . . . . .
C2 C 0.8433(3) 0.28517(12) 0.56502(6) 0.0154(3) Uani 1 1 d . . . . .
H2A H 0.995053 0.270441 0.578640 0.018 Uiso 1 1 calc R . . . .
H2B H 0.824029 0.246099 0.534239 0.018 Uiso 1 1 calc R . . . .
C3 C 0.6556(3) 0.25910(12) 0.60152(6) 0.0141(3) Uani 1 1 d . . . . .
C4 C 0.6618(3) 0.35695(13) 0.63491(6) 0.0148(3) Uani 1 1 d . . . . .
H4 H 0.808914 0.355123 0.652876 0.018 Uiso 1 1 calc R . . . .
C5 C 0.6774(3) 0.44630(13) 0.59785(6) 0.0184(3) Uani 1 1 d . . . . .
H5A H 0.525305 0.468358 0.586774 0.022 Uiso 1 1 calc R . . . .
H5B H 0.757815 0.507239 0.611655 0.022 Uiso 1 1 calc R . . . .
O6 O 0.4419(2) 0.26099(10) 0.57756(5) 0.0188(3) Uani 1 1 d D . . . .
C7 C 0.6933(3) 0.15730(13) 0.62886(6) 0.0167(3) Uani 1 1 d . . . . .
C8 C 0.8975(3) 0.13848(14) 0.65267(7) 0.0217(4) Uani 1 1 d . . . . .
H8 H 1.017843 0.187237 0.649823 0.026 Uiso 1 1 calc R . . . .
C9 C 0.9268(4) 0.04861(15) 0.68068(7) 0.0283(4) Uani 1 1 d . . . . .
H9 H 1.065626 0.037012 0.697234 0.034 Uiso 1 1 calc R . . . .
C10 C 0.7540(4) -0.02329(15) 0.68429(7) 0.0317(5) Uani 1 1 d . . . . .
H10 H 0.773079 -0.084017 0.703674 0.038 Uiso 1 1 calc R . . . .
C11 C 0.5528(4) -0.00696(15) 0.65966(8) 0.0303(5) Uani 1 1 d . . . . .
H11 H 0.435267 -0.057351 0.661485 0.036 Uiso 1 1 calc R . . . .
C12 C 0.5226(3) 0.08337(13) 0.63217(7) 0.0225(4) Uani 1 1 d . . . . .
H12 H 0.383651 0.094399 0.615553 0.027 Uiso 1 1 calc R . . . .
C13 C 0.4762(3) 0.36337(13) 0.67261(6) 0.0167(3) Uani 1 1 d . . . . .
C14 C 0.2844(3) 0.41515(15) 0.66597(7) 0.0231(4) Uani 1 1 d . . . . .
H14A H 0.173194 0.416311 0.690914 0.028 Uiso 1 1 calc R . . . .
H14B H 0.258295 0.451089 0.636283 0.028 Uiso 1 1 calc R . . . .
C15 C 0.5205(3) 0.30621(13) 0.71919(6) 0.0184(3) Uani 1 1 d . . . . .
C16 C 0.7194(3) 0.32150(16) 0.74529(7) 0.0236(4) Uani 1 1 d . . . . .
H16 H 0.829605 0.368984 0.733354 0.028 Uiso 1 1 calc R . . . .
C17 C 0.7595(4) 0.26844(18) 0.78857(7) 0.0297(4) Uani 1 1 d . . . . .
H17 H 0.895568 0.280630 0.806086 0.036 Uiso 1 1 calc R . . . .
C18 C 0.6030(4) 0.19831(16) 0.80614(7) 0.0308(4) Uani 1 1 d . . . . .
H18 H 0.631692 0.161183 0.835405 0.037 Uiso 1 1 calc R . . . .
C19 C 0.4027(4) 0.18233(17) 0.78069(8) 0.0313(5) Uani 1 1 d . . . . .
H19 H 0.293564 0.134363 0.792659 0.038 Uiso 1 1 calc R . . . .
C20 C 0.3620(3) 0.23644(15) 0.73774(7) 0.0244(4) Uani 1 1 d . . . . .
H20 H 0.223798 0.225635 0.720807 0.029 Uiso 1 1 calc R . . . .
S21 S 0.97780(6) 0.46555(3) 0.52462(2) 0.01393(10) Uani 1 1 d . . . . .
O22 O 1.0875(2) 0.39076(9) 0.49307(4) 0.0180(3) Uani 1 1 d . . . . .
O23 O 1.1208(2) 0.53353(10) 0.55283(4) 0.0191(2) Uani 1 1 d . . . . .
C24 C 0.7985(3) 0.54552(13) 0.48931(6) 0.0153(3) Uani 1 1 d . . . . .
C25 C 0.5917(3) 0.50807(13) 0.47303(7) 0.0183(3) Uani 1 1 d . . . . .
H25 H 0.541940 0.440209 0.481908 0.022 Uiso 1 1 calc R . . . .
C26 C 0.4585(3) 0.57101(14) 0.44361(6) 0.0201(4) Uani 1 1 d . . . . .
H26 H 0.317360 0.545435 0.432109 0.024 Uiso 1 1 calc R . . . .
C27 C 0.5283(3) 0.67142(13) 0.43059(6) 0.0179(3) Uani 1 1 d . . . . .
C28 C 0.7400(3) 0.70637(13) 0.44677(6) 0.0178(3) Uani 1 1 d . . . . .
H28 H 0.792059 0.773604 0.437470 0.021 Uiso 1 1 calc R . . . .
C29 C 0.8745(3) 0.64414(13) 0.47614(6) 0.0173(3) Uani 1 1 d . . . . .
H29 H 1.017299 0.668670 0.487159 0.021 Uiso 1 1 calc R . . . .
C30 C 0.3758(3) 0.74213(15) 0.40170(7) 0.0223(4) Uani 1 1 d . . . . .
H30A H 0.294622 0.701156 0.377184 0.033 Uiso 1 1 calc GR . . . .
H30B H 0.466898 0.795811 0.385546 0.033 Uiso 1 1 calc GR . . . .
H30C H 0.266599 0.775492 0.423563 0.033 Uiso 1 1 calc GR . . . .
H6 H 0.451(5) 0.220(2) 0.5533(9) 0.049(8) Uiso 1 1 d D . . . .

loop_
_atom_site_aniso_label
_atom_site_aniso_U_11
_atom_site_aniso_U_22
_atom_site_aniso_U_33
_atom_site_aniso_U_23
_atom_site_aniso_U_13
_atom_site_aniso_U_12
N1 0.0224(7) 0.0118(7) 0.0177(7) 0.0013(5) 0.0063(6) 0.0019(6)
C2 0.0181(8) 0.0109(7) 0.0172(8) 0.0006(6) 0.0013(7) 0.0005(6)
C3 0.0126(7) 0.0138(8) 0.0158(8) -0.0009(7) -0.0007(6) -0.0004(6)
C4 0.0151(7) 0.0140(7) 0.0153(8) -0.0011(6) 0.0000(6) -0.0004(6)
C5 0.0221(8) 0.0143(8) 0.0186(8) -0.0004(6) 0.0061(7) 0.0009(6)
O6 0.0152(6) 0.0211(6) 0.0200(6) -0.0036(5) -0.0031(5) -0.0004(5)
C7 0.0216(8) 0.0127(8) 0.0157(8) -0.0005(6) 0.0052(7) 0.0012(6)
C8 0.0258(9) 0.0181(8) 0.0213(9) 0.0022(7) -0.0005(7) 0.0021(7)
C9 0.0384(10) 0.0241(9) 0.0224(9) 0.0049(8) 0.0008(8) 0.0102(8)
C10 0.0522(12) 0.0186(9) 0.0243(10) 0.0073(8) 0.0127(9) 0.0088(9)
C11 0.0400(11) 0.0167(8) 0.0343(11) 0.0012(8) 0.0190(9) -0.0046(8)
C12 0.0232(8) 0.0180(8) 0.0263(9) -0.0019(7) 0.0087(8) -0.0019(7)
C13 0.0184(8) 0.0159(7) 0.0158(8) -0.0025(6) 0.0018(7) -0.0029(7)
C14 0.0193(8) 0.0289(10) 0.0210(9) 0.0010(8) 0.0036(7) 0.0014(7)
C15 0.0213(8) 0.0184(8) 0.0155(8) -0.0029(6) 0.0038(7) 0.0039(7)
C16 0.0210(8) 0.0310(10) 0.0188(9) 0.0004(7) 0.0022(7) -0.0016(8)
C17 0.0290(10) 0.0414(12) 0.0187(9) -0.0008(8) -0.0022(8) 0.0068(9)
C18 0.0452(11) 0.0286(10) 0.0185(9) 0.0036(8) 0.0009(9) 0.0088(9)
C19 0.0446(12) 0.0250(9) 0.0243(10) 0.0031(8) 0.0051(9) -0.0057(9)
C20 0.0279(9) 0.0246(9) 0.0207(9) -0.0008(7) 0.0017(8) -0.0051(8)
S21 0.01509(17) 0.01242(17) 0.01429(17) 0.00068(14) 0.00078(15) 0.00008(14)
O22 0.0191(5) 0.0165(6) 0.0185(6) -0.0006(5) 0.0038(5) 0.0014(5)
O23 0.0200(5) 0.0172(6) 0.0200(6) -0.0008(5) -0.0041(5) -0.0019(5)
C24 0.0174(7) 0.0153(7) 0.0132(7) -0.0002(6) 0.0008(6) 0.0024(6)
C25 0.0186(7) 0.0159(8) 0.0204(8) -0.0001(7) 0.0017(7) -0.0032(6)
C26 0.0193(8) 0.0216(8) 0.0196(8) -0.0012(6) -0.0018(7) -0.0014(7)
C27 0.0212(8) 0.0187(7) 0.0137(7) -0.0016(6) 0.0009(7) 0.0035(7)
C28 0.0202(8) 0.0142(7) 0.0190(8) 0.0009(6) 0.0016(7) -0.0003(7)
C29 0.0174(7) 0.0165(8) 0.0179(8) -0.0016(7) 0.0013(7) -0.0018(6)
C30 0.0252(9) 0.0226(9) 0.0192(8) -0.0001(7) -0.0043(7) 0.0046(8)

_geom_special_details            
;
 All esds (except the esd in the dihedral angle between two l.s. planes)
 are estimated using the full covariance matrix.  The cell esds are taken
 into account individually in the estimation of esds in distances, angles
 and torsion angles; correlations between esds in cell parameters are only
 used when they are defined by crystal symmetry.  An approximate (isotropic)
 treatment of cell esds is used for estimating esds involving l.s. planes.
;
loop_
_geom_bond_atom_site_label_1
_geom_bond_atom_site_label_2
_geom_bond_distance
_geom_bond_site_symmetry_2
_geom_bond_publ_flag
N1 C2 1.482(2) . ?
N1 C5 1.474(2) . ?
N1 S21 1.6077(14) . ?
C2 H2A 0.9900 . ?
C2 H2B 0.9900 . ?
C2 C3 1.532(2) . ?
C3 C4 1.555(2) . ?
C3 O6 1.4244(19) . ?
C3 C7 1.522(2) . ?
C4 H4 1.0000 . ?
C4 C5 1.536(2) . ?
C4 C13 1.511(2) . ?
C5 H5A 0.9900 . ?
C5 H5B 0.9900 . ?
O6 H6 0.85(2) . ?
C7 C8 1.394(3) . ?
C7 C12 1.387(2) . ?
C8 H8 0.9500 . ?
C8 C9 1.396(3) . ?
C9 H9 0.9500 . ?
C9 C10 1.379(3) . ?
C10 H10 0.9500 . ?
C10 C11 1.384(3) . ?
C11 H11 0.9500 . ?
C11 C12 1.394(3) . ?
C12 H12 0.9500 . ?
C13 C14 1.326(3) . ?
C13 C15 1.499(2) . ?
C14 H14A 0.9500 . ?
C14 H14B 0.9500 . ?
C15 C16 1.391(3) . ?
C15 C20 1.392(3) . ?
C16 H16 0.9500 . ?
C16 C17 1.391(3) . ?
C17 H17 0.9500 . ?
C17 C18 1.377(3) . ?
C18 H18 0.9500 . ?
C18 C19 1.390(3) . ?
C19 H19 0.9500 . ?
C19 C20 1.390(3) . ?
C20 H20 0.9500 . ?
S21 O22 1.4461(12) . ?
S21 O23 1.4405(13) . ?
S21 C24 1.7649(17) . ?
C24 C25 1.387(2) . ?
C24 C29 1.390(2) . ?
C25 H25 0.9500 . ?
C25 C26 1.387(3) . ?
C26 H26 0.9500 . ?
C26 C27 1.398(2) . ?
C27 C28 1.402(3) . ?
C27 C30 1.505(2) . ?
C28 H28 0.9500 . ?
C28 C29 1.385(2) . ?
C29 H29 0.9500 . ?
C30 H30A 0.9800 . ?
C30 H30B 0.9800 . ?
C30 H30C 0.9800 . ?

loop_
_geom_angle_atom_site_label_1
_geom_angle_atom_site_label_2
_geom_angle_atom_site_label_3
_geom_angle
_geom_angle_site_symmetry_1
_geom_angle_site_symmetry_3
_geom_angle_publ_flag
C2 N1 S21 120.67(11) . . ?
C5 N1 C2 112.48(13) . . ?
C5 N1 S21 121.92(11) . . ?
N1 C2 H2A 111.5 . . ?
N1 C2 H2B 111.5 . . ?
N1 C2 C3 101.41(13) . . ?
H2A C2 H2B 109.3 . . ?
C3 C2 H2A 111.5 . . ?
C3 C2 H2B 111.5 . . ?
C2 C3 C4 101.16(13) . . ?
O6 C3 C2 109.57(13) . . ?
O6 C3 C4 106.27(13) . . ?
O6 C3 C7 111.88(14) . . ?
C7 C3 C2 113.86(13) . . ?
C7 C3 C4 113.36(14) . . ?
C3 C4 H4 107.1 . . ?
C5 C4 C3 102.20(13) . . ?
C5 C4 H4 107.1 . . ?
C13 C4 C3 115.57(14) . . ?
C13 C4 H4 107.1 . . ?
C13 C4 C5 117.25(14) . . ?
N1 C5 C4 102.49(13) . . ?
N1 C5 H5A 111.3 . . ?
N1 C5 H5B 111.3 . . ?
C4 C5 H5A 111.3 . . ?
C4 C5 H5B 111.3 . . ?
H5A C5 H5B 109.2 . . ?
C3 O6 H6 107(2) . . ?
C8 C7 C3 120.46(15) . . ?
C12 C7 C3 120.77(16) . . ?
C12 C7 C8 118.72(17) . . ?
C7 C8 H8 119.7 . . ?
C7 C8 C9 120.60(18) . . ?
C9 C8 H8 119.7 . . ?
C8 C9 H9 120.0 . . ?
C10 C9 C8 119.96(19) . . ?
C10 C9 H9 120.0 . . ?
C9 C10 H10 120.0 . . ?
C9 C10 C11 119.97(17) . . ?
C11 C10 H10 120.0 . . ?
C10 C11 H11 120.0 . . ?
C10 C11 C12 120.08(19) . . ?
C12 C11 H11 120.0 . . ?
C7 C12 C11 120.63(19) . . ?
C7 C12 H12 119.7 . . ?
C11 C12 H12 119.7 . . ?
C14 C13 C4 123.59(16) . . ?
C14 C13 C15 120.77(16) . . ?
C15 C13 C4 115.64(15) . . ?
C13 C14 H14A 120.0 . . ?
C13 C14 H14B 120.0 . . ?
H14A C14 H14B 120.0 . . ?
C16 C15 C13 121.31(16) . . ?
C16 C15 C20 118.05(16) . . ?
C20 C15 C13 120.64(16) . . ?
C15 C16 H16 119.4 . . ?
C15 C16 C17 121.11(19) . . ?
C17 C16 H16 119.4 . . ?
C16 C17 H17 119.8 . . ?
C18 C17 C16 120.3(2) . . ?
C18 C17 H17 119.8 . . ?
C17 C18 H18 120.3 . . ?
C17 C18 C19 119.43(18) . . ?
C19 C18 H18 120.3 . . ?
C18 C19 H19 119.9 . . ?
C18 C19 C20 120.1(2) . . ?
C20 C19 H19 119.9 . . ?
C15 C20 H20 119.5 . . ?
C19 C20 C15 120.99(19) . . ?
C19 C20 H20 119.5 . . ?
N1 S21 C24 104.32(8) . . ?
O22 S21 N1 105.51(7) . . ?
O22 S21 C24 108.91(8) . . ?
O23 S21 N1 112.58(8) . . ?
O23 S21 O22 117.45(7) . . ?
O23 S21 C24 107.27(8) . . ?
C25 C24 S21 120.35(13) . . ?
C25 C24 C29 121.02(16) . . ?
C29 C24 S21 118.54(13) . . ?
C24 C25 H25 120.4 . . ?
C24 C25 C26 119.13(16) . . ?
C26 C25 H25 120.4 . . ?
C25 C26 H26 119.4 . . ?
C25 C26 C27 121.13(16) . . ?
C27 C26 H26 119.4 . . ?
C26 C27 C28 118.46(16) . . ?
C26 C27 C30 120.86(16) . . ?
C28 C27 C30 120.63(16) . . ?
C27 C28 H28 119.6 . . ?
C29 C28 C27 120.86(16) . . ?
C29 C28 H28 119.6 . . ?
C24 C29 H29 120.3 . . ?
C28 C29 C24 119.36(16) . . ?
C28 C29 H29 120.3 . . ?
C27 C30 H30A 109.5 . . ?
C27 C30 H30B 109.5 . . ?
C27 C30 H30C 109.5 . . ?
H30A C30 H30B 109.5 . . ?
H30A C30 H30C 109.5 . . ?
H30B C30 H30C 109.5 . . ?

loop_
_geom_hbond_atom_site_label_D
_geom_hbond_atom_site_label_H
_geom_hbond_atom_site_label_A
_geom_hbond_distance_DH
_geom_hbond_distance_HA
_geom_hbond_distance_DA
_geom_hbond_angle_DHA
_geom_hbond_site_symmetry_A
_geom_hbond_publ_flag
O6 H6 O22 0.85(2) 2.07(2) 2.8800(18) 159(3) 4_456 yes

_shelx_res_file                  
;
TITL rshlog_a.res in P2(1)2(1)2(1)
    rshlog.res
    created by SHELXL-2017/1 at 14:47:44 on 28-Jul-2019
REM Old TITL RSHLOG in P2(1)2(1)2(1)
REM SHELXT solution in P2(1)2(1)2(1)
REM R1 0.076, Rweak 0.024, Alpha 0.002, Orientation as input
REM Flack x = 0.004 ( 0.005 ) from Parsons' quotients
REM Formula found by SHELXT: C24 N O4 S
CELL 1.54184 5.909 12.8175 27.4929 90 90 90
ZERR 4 0.0001 0.0002 0.0004 0 0 0
LATT -1
SYMM 0.5-X,-Y,0.5+Z
SYMM -X,0.5+Y,0.5-Z
SYMM 0.5+X,0.5-Y,-Z
SFAC C H N O S
UNIT 100 100 4 12 4
EQIV $1 -0.5+X,0.5-Y,1-Z
DFIX 0.84 O6 H6

L.S. 8
PLAN  10
SIZE 0.049 0.072 0.872
TEMP -153(2)
HTAB O6 O22_$1
BOND $H
list 4
fmap 2 53
acta
OMIT 0 7 3
OMIT 2 0 8
REM <olex2.extras>
REM <HklSrc "%.\\RSHLOG.hkl">
REM </olex2.extras>

WGHT    0.028600    0.404300
FVAR       0.55188
N1    3    0.807550    0.398566    0.557869    11.00000    0.02235    0.01178 =
         0.01772    0.00126    0.00627    0.00190
C2    1    0.843278    0.285173    0.565024    11.00000    0.01806    0.01089 =
         0.01724    0.00057    0.00134    0.00047
AFIX  23
H2A   2    0.995053    0.270441    0.578640    11.00000   -1.20000
H2B   2    0.824029    0.246099    0.534239    11.00000   -1.20000
AFIX   0
C3    1    0.655616    0.259098    0.601523    11.00000    0.01264    0.01383 =
         0.01577   -0.00088   -0.00074   -0.00040
C4    1    0.661827    0.356953    0.634907    11.00000    0.01509    0.01399 =
         0.01530   -0.00112    0.00004   -0.00045
AFIX  13
H4    2    0.808914    0.355123    0.652876    11.00000   -1.20000
AFIX   0
C5    1    0.677376    0.446300    0.597849    11.00000    0.02213    0.01434 =
         0.01863   -0.00036    0.00607    0.00086
AFIX  23
H5A   2    0.525305    0.468358    0.586774    11.00000   -1.20000
H5B   2    0.757815    0.507239    0.611655    11.00000   -1.20000
AFIX   0
O6    4    0.441930    0.260991    0.577564    11.00000    0.01516    0.02112 =
         0.01998   -0.00356   -0.00312   -0.00039
C7    1    0.693306    0.157304    0.628863    11.00000    0.02162    0.01268 =
         0.01567   -0.00046    0.00524    0.00117
C8    1    0.897487    0.138479    0.652673    11.00000    0.02581    0.01806 =
         0.02131    0.00224   -0.00053    0.00209
AFIX  43
H8    2    1.017843    0.187237    0.649823    11.00000   -1.20000
AFIX   0
C9    1    0.926769    0.048609    0.680678    11.00000    0.03835    0.02414 =
         0.02240    0.00492    0.00081    0.01019
AFIX  43
H9    2    1.065626    0.037012    0.697234    11.00000   -1.20000
AFIX   0
C10   1    0.754022   -0.023293    0.684289    11.00000    0.05219    0.01856 =
         0.02428    0.00734    0.01272    0.00885
AFIX  43
H10   2    0.773079   -0.084017    0.703674    11.00000   -1.20000
AFIX   0
C11   1    0.552848   -0.006955    0.659659    11.00000    0.04003    0.01673 =
         0.03429    0.00120    0.01904   -0.00455
AFIX  43
H11   2    0.435267   -0.057351    0.661485    11.00000   -1.20000
AFIX   0
C12   1    0.522558    0.083372    0.632174    11.00000    0.02320    0.01804 =
         0.02628   -0.00188    0.00871   -0.00192
AFIX  43
H12   2    0.383651    0.094399    0.615553    11.00000   -1.20000
AFIX   0
C13   1    0.476193    0.363369    0.672608    11.00000    0.01837    0.01594 =
         0.01576   -0.00246    0.00183   -0.00290
C14   1    0.284447    0.415148    0.665975    11.00000    0.01934    0.02892 =
         0.02100    0.00103    0.00363    0.00142
AFIX  93
H14A  2    0.173194    0.416311    0.690914    11.00000   -1.20000
H14B  2    0.258295    0.451089    0.636283    11.00000   -1.20000
AFIX   0
C15   1    0.520500    0.306207    0.719195    11.00000    0.02125    0.01844 =
         0.01545   -0.00294    0.00380    0.00388
C16   1    0.719351    0.321501    0.745288    11.00000    0.02099    0.03099 =
         0.01876    0.00038    0.00219   -0.00158
AFIX  43
H16   2    0.829605    0.368984    0.733354    11.00000   -1.20000
AFIX   0
C17   1    0.759535    0.268440    0.788568    11.00000    0.02899    0.04139 =
         0.01873   -0.00084   -0.00221    0.00680
AFIX  43
H17   2    0.895568    0.280630    0.806086    11.00000   -1.20000
AFIX   0
C18   1    0.603022    0.198314    0.806141    11.00000    0.04525    0.02858 =
         0.01847    0.00360    0.00089    0.00883
AFIX  43
H18   2    0.631692    0.161183    0.835405    11.00000   -1.20000
AFIX   0
C19   1    0.402745    0.182332    0.780691    11.00000    0.04459    0.02502 =
         0.02425    0.00307    0.00506   -0.00569
AFIX  43
H19   2    0.293564    0.134363    0.792659    11.00000   -1.20000
AFIX   0
C20   1    0.361956    0.236442    0.737745    11.00000    0.02795    0.02464 =
         0.02067   -0.00076    0.00168   -0.00505
AFIX  43
H20   2    0.223798    0.225635    0.720807    11.00000   -1.20000
AFIX   0
S21   5    0.977798    0.465549    0.524619    11.00000    0.01509    0.01242 =
         0.01429    0.00068    0.00078    0.00008
O22   4    1.087462    0.390759    0.493073    11.00000    0.01912    0.01651 =
         0.01850   -0.00058    0.00381    0.00142
O23   4    1.120827    0.533531    0.552827    11.00000    0.02001    0.01719 =
         0.02001   -0.00077   -0.00408   -0.00188
C24   1    0.798540    0.545517    0.489313    11.00000    0.01741    0.01528 =
         0.01323   -0.00015    0.00085    0.00245
C25   1    0.591698    0.508066    0.473030    11.00000    0.01856    0.01595 =
         0.02035   -0.00012    0.00171   -0.00317
AFIX  43
H25   2    0.541940    0.440209    0.481908    11.00000   -1.20000
AFIX   0
C26   1    0.458456    0.571008    0.443609    11.00000    0.01925    0.02158 =
         0.01959   -0.00123   -0.00176   -0.00145
AFIX  43
H26   2    0.317360    0.545435    0.432109    11.00000   -1.20000
AFIX   0
C27   1    0.528266    0.671416    0.430595    11.00000    0.02119    0.01872 =
         0.01368   -0.00160    0.00085    0.00348
C28   1    0.740044    0.706368    0.446767    11.00000    0.02020    0.01423 =
         0.01904    0.00091    0.00161   -0.00028
AFIX  43
H28   2    0.792059    0.773604    0.437470    11.00000   -1.20000
AFIX   0
C29   1    0.874516    0.644144    0.476135    11.00000    0.01736    0.01650 =
         0.01792   -0.00158    0.00129   -0.00179
AFIX  43
H29   2    1.017299    0.668670    0.487159    11.00000   -1.20000
AFIX   0
C30   1    0.375805    0.742134    0.401703    11.00000    0.02518    0.02260 =
         0.01922   -0.00012   -0.00430    0.00464
AFIX 137
H30A  2    0.294622    0.701156    0.377184    11.00000   -1.50000
H30B  2    0.466898    0.795811    0.385546    11.00000   -1.50000
H30C  2    0.266599    0.775492    0.423563    11.00000   -1.50000
AFIX   0
H6    2    0.451315    0.219519    0.553308    11.00000    0.04945
HKLF 4


REM  rshlog_a.res in P2(1)2(1)2(1)
REM R1 =  0.0234 for    3979 Fo > 4sig(Fo)  and  0.0243 for all    4075 data
REM    276 parameters refined using      1 restraints

END

WGHT      0.0286      0.4043

REM Highest difference peak  0.189,  deepest hole -0.241,  1-sigma level  0.034
Q1    1   0.7564  0.2601  0.5812  11.00000  0.05    0.19
Q2    1   0.6516  0.3060  0.6208  11.00000  0.05    0.18
Q3    1   0.6667  0.4035  0.6189  11.00000  0.05    0.17
Q4    1   0.7528  0.4222  0.5779  11.00000  0.05    0.16
Q5    1   0.8754  0.5027  0.5006  11.00000  0.05    0.15
Q6    1   0.4662  0.2588  0.7185  11.00000  0.05    0.15
Q7    1   0.6770  0.2045  0.6169  11.00000  0.05    0.14
Q8    1   0.6993  0.2156  0.7821  11.00000  0.05    0.14
Q9    1   0.4988  0.3309  0.6988  11.00000  0.05    0.14
Q10   1   0.6327  0.1054  0.6192  11.00000  0.05    0.14
;
_shelx_res_checksum              83653
_olex2_exptl_crystal_mounting_method 'in fomblin film on a micromount'
_olex2_submission_special_instructions 'No special instructions were received'
_oxdiff_exptl_absorpt_empirical_details 
;
Empirical correction (ABSPACK) includes:
- Absorption correction using spherical harmonics
- Frame scaling
;
_oxdiff_exptl_absorpt_empirical_full_max 1.179
_oxdiff_exptl_absorpt_empirical_full_min 0.868
_exptl_crystal_recrystallization_method 'Re-crystallisation from solvent'
_chemical_compound_source        'petroleum ether, EtOAc'
